# Supplementary material for: {Bis[5-methyl-3-(trifluoro­meth­yl)pyrazol-1-yl]borato}{tris­[5-methyl-3-(trifluoro­meth­yl)pyrazol-1-yl]borato}cobalt(II): a structure containing a B—H⋯Co agostic inter­action
Source: Acta Crystallogr Sect E Struct Rep Online. 2010 Apr 10;66(Pt 5):m506–7. doi: 10.1107/S1600536810011773 (PMC2979213; doi:10.1107/S1600536810011773)
Supplement: Supplementary file 1 [file e-66-0m506-sup1.cif]

##############################################################################
###                                                                        ###
###        Electronic paper (Acta Crystallographica Section E)             ###
###                                                                        ###
##############################################################################
#                                                                            #
# This CIF contains the data in a paper accepted for publication in Acta     #
# Crystallographica Section E. It conforms to the requirements of Notes      #
# for Authors for Section E, and has been peer reviewed under the auspices   #
# of the IUCr Commission on Journals.                                        #
#                                                                            #
# Full details of the Crystallographic Information File format               #
# are given in the paper "The Crystallographic Information File (CIF):       #
# a New Standard Archive File for Crystallography" by S. R. Hall, F. H.      #
# Allen and I. D. Brown [Acta Cryst. (1991), A47, 655-685].                  #
#                                                                            #
# The current version of the core CIF dictionary is obtainable from          #
# ftp://ftp.iucr.org/pub/cif_core.dic. The current version number is 2.4.    #
#                                                                            #
# Software is freely available for graphical display of the structure(s) in  #
# this CIF.  For information consult the CIF home page http://www.iucr.org/  #
# cif/home.html                                                              #
#                                                                            #
# This file may be used for bona fide research purposes within the           #
# scientific community so long as proper attribution is given to the journal # 
# article from which it was obtained.                                        #
#                                                                            #
##############################################################################
                                             
data_I
_audit_creation_method     SHELXL-97
_chemical_name_systematic
;
{Bis[5-methyl-3-(trifluoromethyl)pyrazol-1-yl]borato}{tris[5-methyl-3-
(trifluoromethyl)pyrazol-1-yl]borato}cobalt(II)
;
_chemical_name_common     ?
_chemical_formula_moiety     'C25 H23 B2 Co F15 N10'
_chemical_formula_sum     'C25 H23 B2 Co F15 N10'
_chemical_formula_iupac     '[Co (C10 H10 B F6 N4) (C15 H13 B F9 N6)]'
_chemical_formula_weight     829.08
_chemical_melting_point     ?
_symmetry_cell_setting     Monoclinic
_symmetry_space_group_name_H-M     'P 21/n'
_symmetry_space_group_name_Hall     '-P 2yn'
loop_
    _symmetry_equiv_pos_as_xyz
    'x, y, z'
    '-x+1/2, y+1/2, -z+1/2'
    '-x, -y, -z'
    'x-1/2, -y-1/2, z-1/2'
_cell_length_a     10.8195(16)
_cell_length_b     16.559(2)
_cell_length_c     18.687(3)
_cell_angle_alpha     90.00
_cell_angle_beta     98.408(3)
_cell_angle_gamma     90.00
_cell_volume     3312.0(8)
_cell_formula_units_Z     4
_cell_measurement_reflns_used     952
_cell_measurement_theta_min     2.64
_cell_measurement_theta_max     26.69
_cell_measurement_temperature     100.0(10)
_exptl_crystal_description     block
_exptl_crystal_colour     'orange-red'
_exptl_crystal_size_max     0.37
_exptl_crystal_size_mid     0.30
_exptl_crystal_size_min     0.14
_exptl_crystal_density_diffrn     1.663
_exptl_crystal_density_meas     ?
_exptl_crystal_density_method     'not measured'
_exptl_crystal_F_000     1660
_exptl_absorpt_coefficient_mu     0.639
_exptl_absorpt_correction_type     multi-scan
_exptl_absorpt_process_details     '(SADABS; Blessing, 1995)'
_exptl_absorpt_correction_T_min     0.919
_exptl_absorpt_correction_T_max     1.00
_exptl_special_details
;
;
_diffrn_ambient_temperature     100.0(10)
_diffrn_radiation_type     MoK\a
_diffrn_radiation_wavelength     0.71073
_diffrn_radiation_source     'fine-focus sealed tube'
_diffrn_radiation_monochromator     graphite
_diffrn_measurement_device_type
                                 'Bruker SMART CCD area-detector diffractometer'
_diffrn_measurement_method     '\f and \w scans'
_diffrn_detector_area_resol_mean     ?
_diffrn_reflns_number     33535
_diffrn_reflns_av_R_equivalents     0.0242
_diffrn_reflns_av_sigmaI/netI     0.0196
_diffrn_reflns_theta_min     2.05
_diffrn_reflns_theta_max     27.11
_diffrn_reflns_theta_full     27.11
_diffrn_measured_fraction_theta_max     0.999
_diffrn_measured_fraction_theta_full     0.999
_diffrn_reflns_limit_h_min     -13
_diffrn_reflns_limit_h_max     13
_diffrn_reflns_limit_k_min     -21
_diffrn_reflns_limit_k_max     20
_diffrn_reflns_limit_l_min     -23
_diffrn_reflns_limit_l_max     23
_diffrn_standards_number     0
_diffrn_standards_interval_count     ?
_diffrn_standards_interval_time     ?
_diffrn_standards_decay_%     ?
_refine_special_details
;
Refinement of <i>F</i>^2^ against ALL reflections. The weighted <i>R</i>-factor
wR and goodness of fit <i>S</i> are based on <i>F</i>^2^, conventional
<i>R</i>-factors <i>R</i> are based on <i>F</i>, with <i>F</i> set to zero for
negative <i>F</i>^2^. The threshold expression of <i>F</i>^2^ >
\s(<i>F</i>^2^) is used only for calculating <i>R</i>-factors(gt) etc. and is
not relevant to the choice of reflections for refinement. <i>R</i>-factors
based on <i>F</i>^2^ are statistically about twice as large as those based on
<i>F</i>, and <i>R</i>- factors based on ALL data will be even larger.
;
_reflns_number_total     7286
_reflns_number_gt     6292
_reflns_threshold_expression     I>2\s(I)
_refine_ls_structure_factor_coef     Fsqd
_refine_ls_matrix_type     full
_refine_ls_R_factor_all     0.0464
_refine_ls_R_factor_gt     0.0392
_refine_ls_wR_factor_gt     0.1037
_refine_ls_wR_factor_ref     0.1079
_refine_ls_goodness_of_fit_ref     1.000
_refine_ls_restrained_S_all     1.000
_refine_ls_number_reflns     7286
_refine_ls_number_parameters     495
_refine_ls_number_restraints     0
_refine_ls_hydrogen_treatment     mixed
_refine_ls_weighting_scheme     calc
_refine_ls_weighting_details
         'calc w=1/[\s^2^(Fo^2^)+(0.0612P)^2^+2.6600P] where P=(Fo^2^+2Fc^2^)/3'
_atom_sites_solution_hydrogens     geom
_atom_sites_solution_primary     direct
_atom_sites_solution_secondary     difmap
_refine_ls_shift/su_max     0.002
_refine_ls_shift/su_mean     0.000
_refine_diff_density_max     0.694
_refine_diff_density_min     -0.437
_refine_ls_extinction_method     none
_refine_ls_extinction_coef     ?
loop_
    _atom_type_symbol
    _atom_type_description
    _atom_type_scat_dispersion_real
    _atom_type_scat_dispersion_imag
    _atom_type_scat_source
    'C' 'C' 0.0033 0.0016
                         'International Tables Vol C Tables 4.2.6.8 and 6.1.1.4'
    'H' 'H' 0.0000 0.0000
                         'International Tables Vol C Tables 4.2.6.8 and 6.1.1.4'
    'B' 'B' 0.0013 0.0007
                         'International Tables Vol C Tables 4.2.6.8 and 6.1.1.4'
    'N' 'N' 0.0061 0.0033
                         'International Tables Vol C Tables 4.2.6.8 and 6.1.1.4'
    'F' 'F' 0.0171 0.0103
                         'International Tables Vol C Tables 4.2.6.8 and 6.1.1.4'
    'Co' 'Co' 0.3494 0.9721
                         'International Tables Vol C Tables 4.2.6.8 and 6.1.1.4'
_computing_data_collection     'SMART (Bruker, 2000)'
_computing_cell_refinement     'SAINT-Plus (Bruker, 2000)'
_computing_data_reduction     'SAINT-Plus (Bruker, 2000)'
_computing_structure_solution     'SHELXS97 (Sheldrick, 2008)'
_computing_structure_refinement     'SHELXL97 (Sheldrick, 2008)'
_computing_molecular_graphics
               'ORTEPIII (Burnett & Johnson, 1996) and ORTEP32 (Farrugia, 1997)'
_computing_publication_material
                             'SHELXTL (Sheldrick, 2008) and PLATON (Spek, 2009)'
loop_
    _atom_site_type_symbol
    _atom_site_label
    _atom_site_fract_x
    _atom_site_fract_y
    _atom_site_fract_z
    _atom_site_U_iso_or_equiv
    _atom_site_adp_type
    _atom_site_calc_flag
    _atom_site_refinement_flags
    _atom_site_occupancy
    _atom_site_disorder_assembly
    _atom_site_disorder_group
    Co Co1 0.67692(2) 0.302118(14) 0.620671(13) 0.01918(8) Uani d . 1 . .
    F F1 1.04898(14) 0.32294(9) 0.81839(7) 0.0442(4) Uani d . 1 . .
    F F2 0.97407(14) 0.41514(8) 0.74488(7) 0.0416(3) Uani d . 1 . .
    F F3 0.85041(13) 0.33420(10) 0.78867(8) 0.0435(3) Uani d . 1 . .
    F F4 0.81154(15) 0.11513(9) 0.37998(8) 0.0467(4) Uani d . 1 . .
    F F5 0.97767(14) 0.18564(11) 0.40862(8) 0.0523(4) Uani d . 1 . .
    F F6 0.85028(15) 0.21414(10) 0.31233(7) 0.0482(4) Uani d . 1 . .
    F F7 0.54586(13) 0.19079(9) 0.75728(8) 0.0438(3) Uani d . 1 . .
    F F8 0.44043(15) 0.08179(9) 0.73202(10) 0.0535(4) Uani d . 1 . .
    F F9 0.38739(12) 0.19101(9) 0.67404(9) 0.0455(4) Uani d . 1 . .
    F F10 0.99728(15) 0.51996(12) 0.60742(11) 0.0658(5) Uani d . 1 . .
    F F11 0.86413(16) 0.50824(13) 0.51206(10) 0.0670(5) Uani d . 1 . .
    F F12 0.93241(13) 0.40309(9) 0.56911(9) 0.0451(4) Uani d . 1 . .
    F F13 0.44364(19) 0.19865(10) 0.50002(10) 0.0662(5) Uani d . 1 . .
    F F14 0.25362(17) 0.23531(14) 0.47103(13) 0.0826(7) Uani d . 1 . .
    F F15 0.4003(2) 0.29983(10) 0.43341(10) 0.0603(5) Uani d . 1 . .
    N N1 0.86727(15) 0.26325(9) 0.65305(8) 0.0205(3) Uani d . 1 . .
    N N2 0.90879(15) 0.20741(9) 0.60846(9) 0.0220(3) Uani d . 1 . .
    N N3 0.70332(16) 0.29844(10) 0.51241(9) 0.0234(3) Uani d . 1 . .
    N N4 0.77009(16) 0.23567(10) 0.49095(9) 0.0248(3) Uani d . 1 . .
    N N5 0.64502(15) 0.17499(10) 0.62351(9) 0.0241(3) Uani d . 1 . .
    N N6 0.70838(16) 0.13117(10) 0.57879(9) 0.0253(3) Uani d . 1 . .
    N N7 0.72691(15) 0.42384(10) 0.64107(9) 0.0228(3) Uani d . 1 . .
    N N8 0.65158(16) 0.45466(10) 0.68672(9) 0.0265(4) Uani d . 1 . .
    N N9 0.48358(16) 0.32725(11) 0.60129(10) 0.0277(4) Uani d . 1 . .
    N N10 0.45355(16) 0.37470(11) 0.65569(10) 0.0306(4) Uani d . 1 . .
    C C1 0.95858(19) 0.33758(13) 0.76308(11) 0.0268(4) Uani d . 1 . .
    C C2 0.96620(18) 0.28046(11) 0.70255(10) 0.0218(4) Uani d . 1 . .
    C C3 1.07128(18) 0.23733(12) 0.69001(11) 0.0256(4) Uani d . 1 . .
    H H3 1.1527 0.2394 0.7170 0.031 Uiso calc R 1 . .
    C C4 1.03149(19) 0.19085(12) 0.62981(11) 0.0266(4) Uani d . 1 . .
    C C5 1.1019(2) 0.12976(16) 0.59297(14) 0.0402(6) Uani d . 1 . .
    H H5A 1.0657 0.0761 0.5978 0.060 Uiso calc R 1 . .
    H H5B 1.1897 0.1296 0.6153 0.060 Uiso calc R 1 . .
    H H5C 1.0965 0.1435 0.5416 0.060 Uiso calc R 1 . .
    C C6 0.8573(2) 0.19030(15) 0.38120(12) 0.0370(5) Uani d . 1 . .
    C C7 0.7869(2) 0.24756(14) 0.42153(11) 0.0297(4) Uani d . 1 . .
    C C8 0.7303(2) 0.31839(14) 0.39755(11) 0.0320(5) Uani d . 1 . .
    H H8 0.7273 0.3419 0.3510 0.038 Uiso calc R 1 . .
    C C9 0.67811(19) 0.34874(12) 0.45617(11) 0.0267(4) Uani d . 1 . .
    C C10 0.6041(2) 0.42469(13) 0.45943(12) 0.0321(5) Uani d . 1 . .
    H H10A 0.5714 0.4271 0.5056 0.048 Uiso calc R 1 . .
    H H10B 0.5344 0.4252 0.4195 0.048 Uiso calc R 1 . .
    H H10C 0.6580 0.4715 0.4553 0.048 Uiso calc R 1 . .
    C C11 0.4863(2) 0.14675(14) 0.70263(13) 0.0349(5) Uani d . 1 . .
    C C12 0.56841(19) 0.12256(13) 0.64936(12) 0.0294(4) Uani d . 1 . .
    C C13 0.5808(2) 0.04605(13) 0.62153(14) 0.0385(5) Uani d . 1 . .
    H H13 0.5364 -0.0013 0.6311 0.046 Uiso calc R 1 . .
    C C14 0.6711(2) 0.05289(13) 0.57699(13) 0.0350(5) Uani d . 1 . .
    C C15 0.7250(3) -0.01038(15) 0.53330(17) 0.0528(7) Uani d . 1 . .
    H H15A 0.7172 0.0071 0.4827 0.079 Uiso calc R 1 . .
    H H15B 0.6797 -0.0613 0.5362 0.079 Uiso calc R 1 . .
    H H15C 0.8134 -0.0184 0.5524 0.079 Uiso calc R 1 . .
    C C16 0.8966(2) 0.47835(14) 0.57809(13) 0.0349(5) Uani d . 1 . .
    C C17 0.79552(19) 0.48610(12) 0.62379(12) 0.0281(4) Uani d . 1 . .
    C C18 0.7643(2) 0.55635(13) 0.65694(14) 0.0392(6) Uani d . 1 . .
    H H18 0.7989 0.6086 0.6530 0.047 Uiso calc R 1 . .
    C C19 0.6729(2) 0.53452(14) 0.69650(13) 0.0362(5) Uani d . 1 . .
    C C20 0.6035(3) 0.58409(19) 0.74419(18) 0.0596(9) Uani d . 1 . .
    H H20A 0.5154 0.5876 0.7228 0.089 Uiso calc R 1 . .
    H H20B 0.6395 0.6385 0.7491 0.089 Uiso calc R 1 . .
    H H20C 0.6100 0.5587 0.7920 0.089 Uiso calc R 1 . .
    C C21 0.3685(2) 0.26228(14) 0.49148(15) 0.0430(6) Uani d . 1 . .
    C C22 0.3755(2) 0.31429(13) 0.55705(14) 0.0347(5) Uani d . 1 . .
    C C23 0.2776(2) 0.35359(15) 0.58241(15) 0.0414(6) Uani d . 1 . .
    H H23 0.1924 0.3542 0.5611 0.050 Uiso calc R 1 . .
    C C24 0.3302(2) 0.39173(15) 0.64533(14) 0.0392(6) Uani d . 1 . .
    C C25 0.2719(3) 0.44475(19) 0.69549(16) 0.0544(8) Uani d . 1 . .
    H H25A 0.2817 0.4201 0.7437 0.082 Uiso calc R 1 . .
    H H25B 0.1829 0.4514 0.6773 0.082 Uiso calc R 1 . .
    H H25C 0.3129 0.4977 0.6985 0.082 Uiso calc R 1 . .
    B B1 0.8187(2) 0.16910(14) 0.54601(12) 0.0250(4) Uani d . 1 . .
    B B2 0.5641(3) 0.39322(17) 0.71633(14) 0.0342(5) Uani d . 1 . .
    H H1B 0.865(2) 0.1208(14) 0.5190(12) 0.021(5) Uiso d . 1 . .
    H H21B 0.537(2) 0.4097(16) 0.7632(14) 0.039(7) Uiso d . 1 . .
    H H22B 0.623(2) 0.3326(16) 0.7245(13) 0.034(6) Uiso d . 1 . .
loop_
    _atom_site_aniso_label
    _atom_site_aniso_U_11
    _atom_site_aniso_U_22
    _atom_site_aniso_U_33
    _atom_site_aniso_U_12
    _atom_site_aniso_U_13
    _atom_site_aniso_U_23
    Co1 0.01869(13) 0.01639(13) 0.02269(14) 0.00083(9) 0.00378(9) 0.00099(9)
    F1 0.0457(8) 0.0479(8) 0.0336(7) 0.0131(7) -0.0119(6) -0.0087(6)
    F2 0.0560(9) 0.0245(6) 0.0418(8) -0.0014(6) -0.0008(6) -0.0054(5)
    F3 0.0374(7) 0.0564(9) 0.0388(7) -0.0033(7) 0.0125(6) -0.0156(7)
    F4 0.0610(10) 0.0411(8) 0.0383(8) 0.0064(7) 0.0084(7) -0.0108(6)
    F5 0.0371(8) 0.0768(12) 0.0437(8) 0.0101(7) 0.0081(6) -0.0089(8)
    F6 0.0538(9) 0.0634(10) 0.0296(7) 0.0059(8) 0.0139(6) -0.0045(6)
    F7 0.0353(7) 0.0552(9) 0.0426(8) 0.0054(6) 0.0120(6) 0.0043(7)
    F8 0.0480(9) 0.0410(8) 0.0773(11) 0.0004(7) 0.0284(8) 0.0288(8)
    F9 0.0249(7) 0.0527(9) 0.0593(9) 0.0102(6) 0.0081(6) 0.0264(7)
    F10 0.0372(8) 0.0734(12) 0.0866(13) -0.0277(8) 0.0084(8) -0.0085(10)
    F11 0.0490(9) 0.0924(14) 0.0610(10) 0.0132(9) 0.0128(8) 0.0483(10)
    F12 0.0412(8) 0.0387(8) 0.0615(9) 0.0026(6) 0.0275(7) 0.0110(7)
    F13 0.0834(13) 0.0372(8) 0.0654(11) 0.0137(8) -0.0310(10) -0.0072(7)
    F14 0.0451(10) 0.0953(16) 0.1006(16) -0.0343(10) -0.0126(10) -0.0172(13)
    F15 0.0841(13) 0.0401(9) 0.0539(10) -0.0147(8) 0.0003(9) 0.0004(7)
    N1 0.0219(8) 0.0167(7) 0.0234(8) 0.0002(6) 0.0045(6) 0.0006(6)
    N2 0.0222(8) 0.0202(8) 0.0242(8) 0.0011(6) 0.0054(6) -0.0018(6)
    N3 0.0248(8) 0.0203(8) 0.0248(8) -0.0004(6) 0.0021(6) -0.0006(6)
    N4 0.0255(8) 0.0244(8) 0.0243(8) -0.0003(7) 0.0032(6) -0.0037(6)
    N5 0.0205(8) 0.0211(8) 0.0304(8) -0.0010(6) 0.0027(6) 0.0038(6)
    N6 0.0271(8) 0.0178(8) 0.0304(8) -0.0009(6) 0.0019(7) -0.0011(6)
    N7 0.0228(8) 0.0212(8) 0.0244(8) 0.0026(6) 0.0038(6) -0.0006(6)
    N8 0.0271(8) 0.0262(8) 0.0253(8) 0.0080(7) 0.0011(7) -0.0070(7)
    N9 0.0216(8) 0.0248(8) 0.0369(9) -0.0010(7) 0.0047(7) 0.0060(7)
    N10 0.0249(9) 0.0298(9) 0.0402(10) 0.0044(7) 0.0147(7) 0.0106(8)
    C1 0.0252(10) 0.0261(10) 0.0279(10) 0.0021(8) -0.0003(8) -0.0008(8)
    C2 0.0224(9) 0.0191(8) 0.0238(9) -0.0027(7) 0.0031(7) 0.0037(7)
    C3 0.0198(9) 0.0264(10) 0.0307(10) -0.0013(7) 0.0037(7) 0.0025(8)
    C4 0.0221(9) 0.0284(10) 0.0302(10) 0.0025(8) 0.0069(8) 0.0017(8)
    C5 0.0276(11) 0.0487(14) 0.0445(13) 0.0109(10) 0.0055(10) -0.0130(11)
    C6 0.0374(12) 0.0458(14) 0.0283(11) 0.0024(10) 0.0067(9) -0.0042(9)
    C7 0.0298(10) 0.0347(11) 0.0242(9) -0.0041(8) 0.0028(8) -0.0039(8)
    C8 0.0362(12) 0.0354(12) 0.0240(10) -0.0036(9) 0.0031(8) 0.0014(8)
    C9 0.0279(10) 0.0262(10) 0.0245(9) -0.0050(8) -0.0013(8) 0.0011(8)
    C10 0.0399(12) 0.0243(10) 0.0305(10) 0.0009(9) -0.0002(9) 0.0055(8)
    C11 0.0245(10) 0.0343(12) 0.0464(13) 0.0023(9) 0.0069(9) 0.0194(10)
    C12 0.0230(10) 0.0262(10) 0.0376(11) -0.0021(8) -0.0001(8) 0.0115(8)
    C13 0.0376(12) 0.0232(10) 0.0530(14) -0.0079(9) 0.0008(11) 0.0074(10)
    C14 0.0378(12) 0.0211(10) 0.0443(12) -0.0057(9) 0.0002(10) 0.0005(9)
    C15 0.0657(18) 0.0217(11) 0.0725(19) -0.0089(11) 0.0149(15) -0.0126(12)
    C16 0.0261(10) 0.0325(11) 0.0448(13) -0.0050(9) 0.0008(9) 0.0137(10)
    C17 0.0236(9) 0.0210(9) 0.0368(11) -0.0007(7) -0.0051(8) 0.0030(8)
    C18 0.0309(11) 0.0203(10) 0.0602(15) -0.0005(8) -0.0143(10) -0.0047(10)
    C19 0.0305(11) 0.0283(11) 0.0445(13) 0.0090(9) -0.0122(9) -0.0152(9)
    C20 0.0492(16) 0.0520(17) 0.0720(19) 0.0197(13) -0.0102(14) -0.0396(15)
    C21 0.0359(12) 0.0273(11) 0.0590(15) -0.0096(9) -0.0161(11) 0.0102(11)
    C22 0.0231(10) 0.0267(11) 0.0525(14) -0.0043(8) -0.0007(9) 0.0164(9)
    C23 0.0195(10) 0.0385(13) 0.0656(16) 0.0001(9) 0.0042(10) 0.0263(12)
    C24 0.0259(11) 0.0386(12) 0.0566(15) 0.0087(9) 0.0182(10) 0.0266(11)
    C25 0.0419(14) 0.0625(18) 0.0663(18) 0.0238(13) 0.0327(13) 0.0268(15)
    B1 0.0253(11) 0.0230(10) 0.0264(11) 0.0009(8) 0.0028(9) -0.0028(8)
    B2 0.0352(13) 0.0410(14) 0.0286(12) 0.0114(11) 0.0118(10) 0.0064(10)
_geom_special_details
;
All esds (except the esd in the dihedral angle between two l.s. planes) are
estimated using the full covariance matrix. The cell esds are taken into
account individually in the estimation of esds in distances, angles and
torsion angles; correlations between esds in cell parameters are only used
when they are defined by crystal symmetry. An approximate (isotropic)
treatment of cell esds is used for estimating esds involving l.s. planes.
;
loop_
    _geom_bond_atom_site_label_1
    _geom_bond_atom_site_label_2
    _geom_bond_site_symmetry_2
    _geom_bond_distance
    _geom_bond_publ_flag
    Co1 N3 . 2.0850(17) y
    Co1 N7 . 2.1072(17) y
    Co1 N9 . 2.1115(18) y
    Co1 N5 . 2.1351(17) y
    Co1 N1 . 2.1581(16) y
    Co1 H22B . 2.17(2) y
    F1 C1 . 1.337(2) ?
    F2 C1 . 1.345(2) ?
    F3 C1 . 1.329(2) ?
    F4 C6 . 1.339(3) ?
    F5 C6 . 1.330(3) ?
    F6 C6 . 1.338(3) ?
    F7 C11 . 1.341(3) ?
    F8 C11 . 1.336(2) ?
    F9 C11 . 1.342(2) ?
    F10 C16 . 1.337(3) ?
    F11 C16 . 1.328(3) ?
    F12 C16 . 1.323(3) ?
    F13 C21 . 1.326(3) ?
    F14 C21 . 1.323(3) ?
    F15 C21 . 1.339(3) ?
    N1 C2 . 1.339(2) ?
    N1 N2 . 1.364(2) ?
    N2 C4 . 1.357(3) ?
    N2 B1 . 1.543(3) ?
    N3 C9 . 1.337(3) ?
    N3 N4 . 1.359(2) ?
    N4 C7 . 1.350(3) ?
    N4 B1 . 1.547(3) ?
    N5 C12 . 1.338(3) ?
    N5 N6 . 1.365(2) ?
    N6 C14 . 1.357(3) ?
    N6 B1 . 1.551(3) ?
    N7 C17 . 1.337(3) ?
    N7 N8 . 1.362(2) ?
    N8 C19 . 1.350(3) ?
    N8 B2 . 1.546(3) ?
    N9 C22 . 1.347(3) ?
    N9 N10 . 1.361(3) ?
    N10 C24 . 1.350(3) ?
    N10 B2 . 1.554(3) ?
    C1 C2 . 1.486(3) ?
    C2 C3 . 1.391(3) ?
    C3 C4 . 1.379(3) ?
    C3 H3 . 0.9500 ?
    C4 C5 . 1.493(3) ?
    C5 H5A . 0.9800 ?
    C5 H5B . 0.9800 ?
    C5 H5C . 0.9800 ?
    C6 C7 . 1.489(3) ?
    C7 C8 . 1.368(3) ?
    C8 C9 . 1.397(3) ?
    C8 H8 . 0.9500 ?
    C9 C10 . 1.497(3) ?
    C10 H10A . 0.9800 ?
    C10 H10B . 0.9800 ?
    C10 H10C . 0.9800 ?
    C11 C12 . 1.483(3) ?
    C12 C13 . 1.384(3) ?
    C13 C14 . 1.377(3) ?
    C13 H13 . 0.9500 ?
    C14 C15 . 1.498(3) ?
    C15 H15A . 0.9800 ?
    C15 H15B . 0.9800 ?
    C15 H15C . 0.9800 ?
    C16 C17 . 1.488(3) ?
    C17 C18 . 1.383(3) ?
    C18 C19 . 1.367(4) ?
    C18 H18 . 0.9500 ?
    C19 C20 . 1.493(3) ?
    C20 H20A . 0.9800 ?
    C20 H20B . 0.9800 ?
    C20 H20C . 0.9800 ?
    C21 C22 . 1.490(4) ?
    C22 C23 . 1.384(3) ?
    C23 C24 . 1.382(4) ?
    C23 H23 . 0.9500 ?
    C24 C25 . 1.490(4) ?
    C25 H25A . 0.9800 ?
    C25 H25B . 0.9800 ?
    C25 H25C . 0.9800 ?
    B1 H1B . 1.10(2) y
    B2 H21B . 1.00(3) y
    B2 H22B . 1.18(3) y
loop_
    _geom_angle_atom_site_label_1
    _geom_angle_atom_site_label_2
    _geom_angle_atom_site_label_3
    _geom_angle_site_symmetry_1
    _geom_angle_site_symmetry_3
    _geom_angle
    _geom_angle_publ_flag
    N3 Co1 N7 . . 97.79(6) ?
    N3 Co1 N9 . . 96.44(7) ?
    N7 Co1 N9 . . 93.68(7) ?
    N3 Co1 N5 . . 92.34(6) ?
    N7 Co1 N5 . . 167.62(6) ?
    N9 Co1 N5 . . 92.23(7) ?
    N3 Co1 N1 . . 90.16(6) ?
    N7 Co1 N1 . . 91.45(6) ?
    N9 Co1 N1 . . 171.01(6) ?
    N5 Co1 N1 . . 81.38(6) ?
    N3 Co1 H22B . . 165.7(7) ?
    N7 Co1 H22B . . 73.2(7) ?
    N9 Co1 H22B . . 73.5(7) ?
    N5 Co1 H22B . . 98.1(7) ?
    N1 Co1 H22B . . 101.0(7) ?
    C2 N1 N2 . . 105.35(15) ?
    C2 N1 Co1 . . 139.81(13) ?
    N2 N1 Co1 . . 114.64(12) ?
    C4 N2 N1 . . 110.66(16) ?
    C4 N2 B1 . . 128.46(16) ?
    N1 N2 B1 . . 120.82(15) ?
    C9 N3 N4 . . 107.49(16) ?
    C9 N3 Co1 . . 134.68(14) ?
    N4 N3 Co1 . . 117.56(12) ?
    C7 N4 N3 . . 108.89(17) ?
    C7 N4 B1 . . 131.52(17) ?
    N3 N4 B1 . . 119.49(16) ?
    C12 N5 N6 . . 105.62(16) ?
    C12 N5 Co1 . . 139.42(15) ?
    N6 N5 Co1 . . 114.30(12) ?
    C14 N6 N5 . . 110.41(17) ?
    C14 N6 B1 . . 128.35(18) ?
    N5 N6 B1 . . 120.71(16) ?
    C17 N7 N8 . . 105.45(16) ?
    C17 N7 Co1 . . 146.16(14) ?
    N8 N7 Co1 . . 108.08(12) ?
    C19 N8 N7 . . 110.21(18) ?
    C19 N8 B2 . . 134.25(19) ?
    N7 N8 B2 . . 115.54(16) ?
    C22 N9 N10 . . 105.65(18) ?
    C22 N9 Co1 . . 145.42(17) ?
    N10 N9 Co1 . . 108.92(13) ?
    C24 N10 N9 . . 110.6(2) ?
    C24 N10 B2 . . 134.7(2) ?
    N9 N10 B2 . . 114.60(16) ?
    F3 C1 F1 . . 107.30(17) ?
    F3 C1 F2 . . 106.26(17) ?
    F1 C1 F2 . . 105.33(17) ?
    F3 C1 C2 . . 113.39(17) ?
    F1 C1 C2 . . 110.93(17) ?
    F2 C1 C2 . . 113.11(17) ?
    N1 C2 C3 . . 111.40(17) ?
    N1 C2 C1 . . 122.25(17) ?
    C3 C2 C1 . . 126.34(18) ?
    C4 C3 C2 . . 104.99(18) ?
    C4 C3 H3 . . 127.5 ?
    C2 C3 H3 . . 127.5 ?
    N2 C4 C3 . . 107.60(17) ?
    N2 C4 C5 . . 122.97(19) ?
    C3 C4 C5 . . 129.40(19) ?
    C4 C5 H5A . . 109.5 ?
    C4 C5 H5B . . 109.5 ?
    H5A C5 H5B . . 109.5 ?
    C4 C5 H5C . . 109.5 ?
    H5A C5 H5C . . 109.5 ?
    H5B C5 H5C . . 109.5 ?
    F5 C6 F6 . . 107.6(2) ?
    F5 C6 F4 . . 106.9(2) ?
    F6 C6 F4 . . 106.81(19) ?
    F5 C6 C7 . . 112.75(19) ?
    F6 C6 C7 . . 109.7(2) ?
    F4 C6 C7 . . 112.67(19) ?
    N4 C7 C8 . . 108.87(19) ?
    N4 C7 C6 . . 123.0(2) ?
    C8 C7 C6 . . 128.2(2) ?
    C7 C8 C9 . . 105.33(19) ?
    C7 C8 H8 . . 127.3 ?
    C9 C8 H8 . . 127.3 ?
    N3 C9 C8 . . 109.43(19) ?
    N3 C9 C10 . . 122.69(18) ?
    C8 C9 C10 . . 127.88(19) ?
    C9 C10 H10A . . 109.5 ?
    C9 C10 H10B . . 109.5 ?
    H10A C10 H10B . . 109.5 ?
    C9 C10 H10C . . 109.5 ?
    H10A C10 H10C . . 109.5 ?
    H10B C10 H10C . . 109.5 ?
    F8 C11 F7 . . 106.91(19) ?
    F8 C11 F9 . . 106.34(17) ?
    F7 C11 F9 . . 105.8(2) ?
    F8 C11 C12 . . 110.7(2) ?
    F7 C11 C12 . . 112.91(18) ?
    F9 C11 C12 . . 113.67(19) ?
    N5 C12 C13 . . 111.1(2) ?
    N5 C12 C11 . . 122.0(2) ?
    C13 C12 C11 . . 126.9(2) ?
    C14 C13 C12 . . 105.54(19) ?
    C14 C13 H13 . . 127.2 ?
    C12 C13 H13 . . 127.2 ?
    N6 C14 C13 . . 107.4(2) ?
    N6 C14 C15 . . 122.9(2) ?
    C13 C14 C15 . . 129.7(2) ?
    C14 C15 H15A . . 109.5 ?
    C14 C15 H15B . . 109.5 ?
    H15A C15 H15B . . 109.5 ?
    C14 C15 H15C . . 109.5 ?
    H15A C15 H15C . . 109.5 ?
    H15B C15 H15C . . 109.5 ?
    F12 C16 F11 . . 106.0(2) ?
    F12 C16 F10 . . 107.54(19) ?
    F11 C16 F10 . . 106.13(19) ?
    F12 C16 C17 . . 114.03(17) ?
    F11 C16 C17 . . 112.59(19) ?
    F10 C16 C17 . . 110.1(2) ?
    N7 C17 C18 . . 111.1(2) ?
    N7 C17 C16 . . 123.54(19) ?
    C18 C17 C16 . . 125.3(2) ?
    C19 C18 C17 . . 105.3(2) ?
    C19 C18 H18 . . 127.4 ?
    C17 C18 H18 . . 127.4 ?
    N8 C19 C18 . . 107.99(19) ?
    N8 C19 C20 . . 121.9(3) ?
    C18 C19 C20 . . 130.1(2) ?
    C19 C20 H20A . . 109.5 ?
    C19 C20 H20B . . 109.5 ?
    H20A C20 H20B . . 109.5 ?
    C19 C20 H20C . . 109.5 ?
    H20A C20 H20C . . 109.5 ?
    H20B C20 H20C . . 109.5 ?
    F14 C21 F13 . . 107.5(2) ?
    F14 C21 F15 . . 105.4(2) ?
    F13 C21 F15 . . 103.9(2) ?
    F14 C21 C22 . . 111.4(2) ?
    F13 C21 C22 . . 113.8(2) ?
    F15 C21 C22 . . 114.20(19) ?
    N9 C22 C23 . . 110.7(2) ?
    N9 C22 C21 . . 122.1(2) ?
    C23 C22 C21 . . 127.1(2) ?
    C24 C23 C22 . . 105.4(2) ?
    C24 C23 H23 . . 127.3 ?
    C22 C23 H23 . . 127.3 ?
    N10 C24 C23 . . 107.6(2) ?
    N10 C24 C25 . . 122.2(3) ?
    C23 C24 C25 . . 130.2(2) ?
    C24 C25 H25A . . 109.5 ?
    C24 C25 H25B . . 109.5 ?
    H25A C25 H25B . . 109.5 ?
    C24 C25 H25C . . 109.5 ?
    H25A C25 H25C . . 109.5 ?
    H25B C25 H25C . . 109.5 ?
    N2 B1 N4 . . 109.02(16) ?
    N2 B1 N6 . . 107.77(16) ?
    N4 B1 N6 . . 110.19(16) ?
    N2 B1 H1B . . 111.4(12) ?
    N4 B1 H1B . . 110.1(11) ?
    N6 B1 H1B . . 108.3(12) ?
    N8 B2 N10 . . 108.37(17) ?
    N8 B2 H21B . . 113.9(16) ?
    N10 B2 H21B . . 113.7(15) ?
    N8 B2 H22B . . 105.1(12) ?
    N10 B2 H22B . . 105.5(12) ?
    H21B B2 H22B . . 109.6(19) y
    B2 H22B Co1 . . 107.0(10)
                           y
loop_
    _geom_torsion_atom_site_label_1
    _geom_torsion_atom_site_label_2
    _geom_torsion_atom_site_label_3
    _geom_torsion_atom_site_label_4
    _geom_torsion_site_symmetry_1
    _geom_torsion_site_symmetry_2
    _geom_torsion_site_symmetry_3
    _geom_torsion_site_symmetry_4
    _geom_torsion
    _geom_torsion_publ_flag
    N3 Co1 N1 C2 . . . . 136.1(2) ?
    N7 Co1 N1 C2 . . . . 38.3(2) ?
    N5 Co1 N1 C2 . . . . -131.5(2) ?
    H22B Co1 N1 C2 . . . . -34.9(7) ?
    N3 Co1 N1 N2 . . . . -37.84(12) ?
    N7 Co1 N1 N2 . . . . -135.64(12) ?
    N5 Co1 N1 N2 . . . . 54.51(12) ?
    H22B Co1 N1 N2 . . . . 151.2(7) ?
    C2 N1 N2 C4 . . . . -0.4(2) ?
    Co1 N1 N2 C4 . . . . 175.57(12) ?
    C2 N1 N2 B1 . . . . 176.91(16) ?
    Co1 N1 N2 B1 . . . . -7.1(2) ?
    N7 Co1 N3 C9 . . . . -41.0(2) ?
    N9 Co1 N3 C9 . . . . 53.6(2) ?
    N5 Co1 N3 C9 . . . . 146.09(19) ?
    N1 Co1 N3 C9 . . . . -132.53(19) ?
    H22B Co1 N3 C9 . . . . 9(3) ?
    N7 Co1 N3 N4 . . . . 132.08(13) ?
    N9 Co1 N3 N4 . . . . -133.29(13) ?
    N5 Co1 N3 N4 . . . . -40.79(14) ?
    N1 Co1 N3 N4 . . . . 40.59(14) ?
    H22B Co1 N3 N4 . . . . -178(3) ?
    C9 N3 N4 C7 . . . . 0.4(2) ?
    Co1 N3 N4 C7 . . . . -174.44(13) ?
    C9 N3 N4 B1 . . . . 177.10(17) ?
    Co1 N3 N4 B1 . . . . 2.2(2) ?
    N3 Co1 N5 C12 . . . . -137.6(2) ?
    N7 Co1 N5 C12 . . . . 77.4(4) ?
    N9 Co1 N5 C12 . . . . -41.1(2) ?
    N1 Co1 N5 C12 . . . . 132.6(2) ?
    H22B Co1 N5 C12 . . . . 32.6(7) ?
    N3 Co1 N5 N6 . . . . 31.20(13) ?
    N7 Co1 N5 N6 . . . . -113.8(3) ?
    N9 Co1 N5 N6 . . . . 127.74(13) ?
    N1 Co1 N5 N6 . . . . -58.61(13) ?
    H22B Co1 N5 N6 . . . . -158.6(7) ?
    C12 N5 N6 C14 . . . . 0.2(2) ?
    Co1 N5 N6 C14 . . . . -172.32(14) ?
    C12 N5 N6 B1 . . . . -172.15(17) ?
    Co1 N5 N6 B1 . . . . 15.4(2) ?
    N3 Co1 N7 C17 . . . . -28.7(2) ?
    N9 Co1 N7 C17 . . . . -125.7(2) ?
    N5 Co1 N7 C17 . . . . 116.0(3) ?
    N1 Co1 N7 C17 . . . . 61.7(2) ?
    H22B Co1 N7 C17 . . . . 162.7(7) ?
    N3 Co1 N7 N8 . . . . 143.38(12) ?
    N9 Co1 N7 N8 . . . . 46.36(12) ?
    N5 Co1 N7 N8 . . . . -72.0(3) ?
    N1 Co1 N7 N8 . . . . -126.26(12) ?
    H22B Co1 N7 N8 . . . . -25.2(7) ?
    C17 N7 N8 C19 . . . . 0.6(2) ?
    Co1 N7 N8 C19 . . . . -174.78(13) ?
    C17 N7 N8 B2 . . . . -178.54(17) ?
    Co1 N7 N8 B2 . . . . 6.0(2) ?
    N3 Co1 N9 C22 . . . . 34.9(3) ?
    N7 Co1 N9 C22 . . . . 133.2(3) ?
    N5 Co1 N9 C22 . . . . -57.7(3) ?
    H22B Co1 N9 C22 . . . . -155.5(8) ?
    N3 Co1 N9 N10 . . . . -146.81(12) ?
    N7 Co1 N9 N10 . . . . -48.53(13) ?
    N5 Co1 N9 N10 . . . . 120.58(13) ?
    H22B Co1 N9 N10 . . . . 22.8(7) ?
    C22 N9 N10 C24 . . . . -0.7(2) ?
    Co1 N9 N10 C24 . . . . -179.68(13) ?
    C22 N9 N10 B2 . . . . 176.42(17) ?
    Co1 N9 N10 B2 . . . . -2.6(2) ?
    N2 N1 C2 C3 . . . . 0.8(2) ?
    Co1 N1 C2 C3 . . . . -173.55(14) ?
    N2 N1 C2 C1 . . . . -177.99(17) ?
    Co1 N1 C2 C1 . . . . 7.7(3) ?
    F3 C1 C2 N1 . . . . 35.8(3) ?
    F1 C1 C2 N1 . . . . 156.65(18) ?
    F2 C1 C2 N1 . . . . -85.3(2) ?
    F3 C1 C2 C3 . . . . -142.7(2) ?
    F1 C1 C2 C3 . . . . -21.9(3) ?
    F2 C1 C2 C3 . . . . 96.2(2) ?
    N1 C2 C3 C4 . . . . -0.8(2) ?
    C1 C2 C3 C4 . . . . 177.86(19) ?
    N1 N2 C4 C3 . . . . -0.1(2) ?
    B1 N2 C4 C3 . . . . -177.15(18) ?
    N1 N2 C4 C5 . . . . 177.78(19) ?
    B1 N2 C4 C5 . . . . 0.7(3) ?
    C2 C3 C4 N2 . . . . 0.6(2) ?
    C2 C3 C4 C5 . . . . -177.2(2) ?
    N3 N4 C7 C8 . . . . -0.2(2) ?
    B1 N4 C7 C8 . . . . -176.3(2) ?
    N3 N4 C7 C6 . . . . 179.51(19) ?
    B1 N4 C7 C6 . . . . 3.4(3) ?
    F5 C6 C7 N4 . . . . -65.0(3) ?
    F6 C6 C7 N4 . . . . 175.1(2) ?
    F4 C6 C7 N4 . . . . 56.2(3) ?
    F5 C6 C7 C8 . . . . 114.7(3) ?
    F6 C6 C7 C8 . . . . -5.3(3) ?
    F4 C6 C7 C8 . . . . -124.1(2) ?
    N4 C7 C8 C9 . . . . -0.1(2) ?
    C6 C7 C8 C9 . . . . -179.8(2) ?
    N4 N3 C9 C8 . . . . -0.5(2) ?
    Co1 N3 C9 C8 . . . . 173.09(15) ?
    N4 N3 C9 C10 . . . . 179.22(18) ?
    Co1 N3 C9 C10 . . . . -7.2(3) ?
    C7 C8 C9 N3 . . . . 0.4(2) ?
    C7 C8 C9 C10 . . . . -179.3(2) ?
    N6 N5 C12 C13 . . . . -0.5(2) ?
    Co1 N5 C12 C13 . . . . 168.92(17) ?
    N6 N5 C12 C11 . . . . 177.70(18) ?
    Co1 N5 C12 C11 . . . . -12.9(3) ?
    F8 C11 C12 N5 . . . . -166.19(19) ?
    F7 C11 C12 N5 . . . . -46.4(3) ?
    F9 C11 C12 N5 . . . . 74.2(3) ?
    F8 C11 C12 C13 . . . . 11.7(3) ?
    F7 C11 C12 C13 . . . . 131.5(2) ?
    F9 C11 C12 C13 . . . . -107.9(3) ?
    N5 C12 C13 C14 . . . . 0.7(3) ?
    C11 C12 C13 C14 . . . . -177.4(2) ?
    N5 N6 C14 C13 . . . . 0.2(2) ?
    B1 N6 C14 C13 . . . . 171.8(2) ?
    N5 N6 C14 C15 . . . . -179.2(2) ?
    B1 N6 C14 C15 . . . . -7.6(4) ?
    C12 C13 C14 N6 . . . . -0.5(3) ?
    C12 C13 C14 C15 . . . . 178.9(3) ?
    N8 N7 C17 C18 . . . . -0.7(2) ?
    Co1 N7 C17 C18 . . . . 171.47(18) ?
    N8 N7 C17 C16 . . . . 176.13(18) ?
    Co1 N7 C17 C16 . . . . -11.7(4) ?
    F12 C16 C17 N7 . . . . -14.3(3) ?
    F11 C16 C17 N7 . . . . 106.5(2) ?
    F10 C16 C17 N7 . . . . -135.3(2) ?
    F12 C16 C17 C18 . . . . 162.0(2) ?
    F11 C16 C17 C18 . . . . -77.1(3) ?
    F10 C16 C17 C18 . . . . 41.1(3) ?
    N7 C17 C18 C19 . . . . 0.5(3) ?
    C16 C17 C18 C19 . . . . -176.3(2) ?
    N7 N8 C19 C18 . . . . -0.3(2) ?
    B2 N8 C19 C18 . . . . 178.6(2) ?
    N7 N8 C19 C20 . . . . -179.9(2) ?
    B2 N8 C19 C20 . . . . -0.9(4) ?
    C17 C18 C19 N8 . . . . -0.1(2) ?
    C17 C18 C19 C20 . . . . 179.4(2) ?
    N10 N9 C22 C23 . . . . 0.6(2) ?
    Co1 N9 C22 C23 . . . . 178.91(19) ?
    N10 N9 C22 C21 . . . . -178.06(19) ?
    Co1 N9 C22 C21 . . . . 0.3(4) ?
    F14 C21 C22 N9 . . . . 158.1(2) ?
    F13 C21 C22 N9 . . . . 36.4(3) ?
    F15 C21 C22 N9 . . . . -82.7(3) ?
    F14 C21 C22 C23 . . . . -20.3(3) ?
    F13 C21 C22 C23 . . . . -142.0(2) ?
    F15 C21 C22 C23 . . . . 98.9(3) ?
    N9 C22 C23 C24 . . . . -0.3(2) ?
    C21 C22 C23 C24 . . . . 178.3(2) ?
    N9 N10 C24 C23 . . . . 0.5(2) ?
    B2 N10 C24 C23 . . . . -175.8(2) ?
    N9 N10 C24 C25 . . . . -178.1(2) ?
    B2 N10 C24 C25 . . . . 5.6(4) ?
    C22 C23 C24 N10 . . . . -0.2(2) ?
    C22 C23 C24 C25 . . . . 178.3(2) ?
    C4 N2 B1 N4 . . . . -119.1(2) ?
    N1 N2 B1 N4 . . . . 64.2(2) ?
    C4 N2 B1 N6 . . . . 121.4(2) ?
    N1 N2 B1 N6 . . . . -55.4(2) ?
    C7 N4 B1 N2 . . . . 114.3(2) ?
    N3 N4 B1 N2 . . . . -61.4(2) ?
    C7 N4 B1 N6 . . . . -127.6(2) ?
    N3 N4 B1 N6 . . . . 56.6(2) ?
    C14 N6 B1 N2 . . . . -120.1(2) ?
    N5 N6 B1 N2 . . . . 50.7(2) ?
    C14 N6 B1 N4 . . . . 121.0(2) ?
    N5 N6 B1 N4 . . . . -68.2(2) ?
    C19 N8 B2 N10 . . . . 104.5(3) ?
    N7 N8 B2 N10 . . . . -76.6(2) ?
    C24 N10 B2 N8 . . . . -110.2(2) ?
    N9 N10 B2 N8 . . . . 73.6(2) ?
loop_
    _geom_hbond_atom_site_label_D
    _geom_hbond_atom_site_label_H
    _geom_hbond_atom_site_label_A
    _geom_hbond_site_symmetry_A
    _geom_hbond_distance_DH
    _geom_hbond_distance_HA
    _geom_hbond_distance_DA
    _geom_hbond_angle_DHA
    _geom_hbond_publ_flag
    C5 H5B F9 1_655 0.98 2.48 3.391(3) 155 yes
    C10 H10C F11 . 0.98 2.40 3.160(3) 134 yes
    C25 H25B F10 1_455 0.98 2.50 3.414(4) 155 yes
data_global
_journal_date_recd_electronic     2010-03-05
_journal_date_accepted     2010-03-29
_journal_name_full     'Acta Crystallographica, Section E'
_journal_year     2010
_journal_volume     66
_journal_issue      5
_journal_page_first     m506
_journal_page_last     m507
_journal_paper_category     QM
_journal_coeditor_code     FK2015
_publ_contact_author
;
 Robert T. Stibrany
 Department of Chemistry and Chemical Biology
 Rutgers, The State University of New Jersey
 610 Taylor Road
 Piscataway, New Jersey 08854 USA
;
_publ_contact_author_email     DZSquared@aol.com
_publ_contact_author_fax     '732 445 5312'
_publ_contact_author_phone     '732 445 2115'
_publ_section_title
;\
{Bis[5-methyl-3-(trifluoromethyl)pyrazol-1-yl]borato}{tris[5-methyl-3-\
(trifluoromethyl)pyrazol-1-yl]borato}cobalt(II): a structure containing an
agostic B---H...Co interaction
;
loop_
    _publ_author_name
    _publ_author_address
    'Robert T. Stibrany'
;
  Department of Chemistry and Chemical Biology
  Rutgers, The State University of New Jersey
  610 Taylor Road
  Piscataway, New Jersey 08854 USA
;
    'Joseph A. Potenza'
;
  Department of Chemistry and Chemical Biology
  Rutgers, The State University of New Jersey
  610 Taylor Road
  Piscataway, New Jersey 08854 USA
;
_publ_section_synopsis     .
