# Supplementary material for: {Bis[5-methyl-3-(trifluoro­meth­yl)pyrazol-1-yl]borato}{tris­[5-methyl-3-(trifluoro­meth­yl)pyrazol-1-yl]borato}cobalt(II): a structure containing a B—H⋯Co agostic inter­action
Source: Acta Crystallogr Sect E Struct Rep Online. 2010 Apr 10;66(Pt 5):m506–7. doi: 10.1107/S1600536810011773 (PMC2979213; doi:10.1107/S1600536810011773)
Supplement: Supplementary file 2 [file e-66-0m506-Isup2.hkl]

# 
# h,k,l, Fc-squared, Fo-squared, sigma(Fo-squared) and status flag 
# 
data_I
_shelx_title ' cycDMF5m in P2(1)/n' 
_shelx_refln_list_code          4 
_shelx_F_calc_maximum      316.93 
_exptl_crystal_F_000      1660.00 
_reflns_d_resolution_high  0.7799 
 
loop_ 
 _symmetry_equiv_pos_as_xyz 
 'x, y, z' 
 '-x+1/2, y+1/2, -z+1/2' 
 '-x, -y, -z' 
 'x-1/2, -y-1/2, z-1/2' 
 
_cell_length_a    10.8195 
_cell_length_b    16.5590 
_cell_length_c    18.6871 
_cell_angle_alpha  90.000 
_cell_angle_beta   98.408 
_cell_angle_gamma  90.000 
 
_shelx_F_squared_multiplier     1.000 
 
loop_ 
 _refln_index_h 
 _refln_index_k 
 _refln_index_l 
 _refln_F_squared_calc 
 _refln_F_squared_meas 
 _refln_F_squared_sigma 
 _refln_observed_status 
   2   0   0      379.74      586.92      9.36 o 
   4   0   0      292.40      317.11      8.41 o 
   6   0   0     2984.94     2950.77     40.82 o 
   8   0   0     1625.49     1700.22     45.27 o 
  10   0   0      326.51      371.48     21.81 o 
  12   0   0       34.42       24.37     14.75 o 
   1   1   0     4700.92     4160.23     59.05 o 
   2   1   0    14010.97    13630.95    117.80 o 
   3   1   0    19119.40    19217.67    165.79 o 
   4   1   0     7869.44     8169.89     67.16 o 
   5   1   0      686.61      725.72     10.22 o 
   6   1   0     3583.05     3765.93     49.95 o 
   7   1   0       23.31       24.53      5.13 o 
   8   1   0        5.08       14.00      7.56 o 
   9   1   0       72.76       79.98      9.41 o 
  10   1   0     5185.32     5135.98    101.86 o 
  11   1   0      295.94      321.48     14.76 o 
  12   1   0       77.44       48.31     12.24 o 
  13   1   0       19.90       23.51     10.54 o 
   0   2   0    68030.13    70447.58    992.42 o 
   1   2   0      268.04      165.48      3.64 o 
   2   2   0        9.99       15.27      4.06 o 
   3   2   0     1413.53     1683.65     18.92 o 
   4   2   0      968.31     1023.43     11.14 o 
   5   2   0       26.95       27.27      3.42 o 
   6   2   0      833.48      851.18     11.04 o 
   7   2   0      156.61      115.75      6.02 o 
   8   2   0      300.05      305.08      8.37 o 
   9   2   0      178.08      148.28      8.67 o 
  10   2   0      370.46      355.10     14.64 o 
  11   2   0       21.00       46.13     12.90 o 
  12   2   0       50.42       55.55     12.60 o 
  13   2   0      265.00      248.13     17.75 o 
   1   3   0    14292.91    14950.19    117.12 o 
   2   3   0     2752.78     2943.45     23.64 o 
   3   3   0    19209.51    20461.44    148.44 o 
   4   3   0        7.72       93.43     12.05 o 
   5   3   0     8498.00     9259.86     70.72 o 
   6   3   0     6518.92     5938.39     48.02 o 
   7   3   0       60.27       38.43      4.66 o 
   8   3   0     1521.94     1574.71     29.97 o 
   9   3   0      240.69      224.37      9.77 o 
  10   3   0     2315.87     2192.40     36.02 o 
  11   3   0     2415.09     2498.24     54.54 o 
  12   3   0      335.00      365.89     18.73 o 
  13   3   0       40.17       20.47     13.56 o 
   0   4   0     1211.53     1232.06     21.54 o 
   1   4   0     5329.66     5722.66     47.21 o 
   2   4   0     9638.65    10993.10     81.12 o 
   3   4   0    16667.32    16593.46    121.32 o 
   4   4   0      541.06      510.68      7.50 o 
   5   4   0     5031.52     4917.94     41.06 o 
   6   4   0       42.21       35.60      4.13 o 
   7   4   0     1343.29     1439.31     16.49 o 
   8   4   0     2215.42     2278.76     26.26 o 
   9   4   0     1268.66     1127.75     20.86 o 
  10   4   0       13.92       30.18      9.61 o 
  11   4   0       65.33       89.25     11.28 o 
  12   4   0       26.86       20.87     12.26 o 
  13   4   0     1092.17      987.74     32.07 o 
   1   5   0      104.32       86.22      3.82 o 
   2   5   0      304.66      253.27      5.36 o 
   3   5   0     3277.68     3696.43     30.46 o 
   4   5   0       46.56      121.55      5.81 o 
   5   5   0     3539.27     3569.21     30.89 o 
   6   5   0      163.29      132.70      5.57 o 
   7   5   0        2.12        4.50      4.46 o 
   8   5   0      627.92      629.26     12.25 o 
   9   5   0     1581.94     1493.29     28.67 o 
  10   5   0        2.43        5.08     10.05 o 
  11   5   0     1708.82     1708.87     38.91 o 
  12   5   0        4.62        3.26     12.26 o 
  13   5   0       12.03       18.92     22.53 o 
   0   6   0     8886.26     8830.79    101.96 o 
   1   6   0     6730.43     7635.67     63.20 o 
   2   6   0      393.64      282.89      6.13 o 
   3   6   0     6041.16     5504.27     48.87 o 
   4   6   0      445.60      441.09      7.52 o 
   5   6   0      445.24      391.08      7.53 o 
   6   6   0    10308.25    10723.71     83.00 o 
   7   6   0     3355.44     3550.84     39.87 o 
   8   6   0        0.95        0.00      5.04 o 
   9   6   0      985.40      911.33     18.06 o 
  10   6   0      142.49      121.02     14.14 o 
  11   6   0        3.79       14.24     13.85 o 
  12   6   0       27.59        0.86     12.14 o 
  13   6   0       27.27       25.11     13.35 o 
   1   7   0     3253.91     3418.99     31.45 o 
   2   7   0     3914.02     4325.78     38.65 o 
   3   7   0    14922.09    15271.81    123.31 o 
   4   7   0     3388.43     3073.75     27.56 o 
   5   7   0     1006.75     1094.36     15.33 o 
   6   7   0     2633.64     2591.08     25.36 o 
   7   7   0      300.02      343.17      8.24 o 
   8   7   0     1499.62     1473.61     20.42 o 
   9   7   0      177.08      149.23     10.95 o 
  10   7   0      269.46      285.96     31.15 o 
  11   7   0      497.04      495.17     21.78 o 
  12   7   0       16.83       30.01     12.59 o 
   0   8   0    25194.38    27343.07    373.84 o 
   1   8   0     1423.42     1625.71     19.02 o 
   2   8   0     1987.81     1942.56     20.75 o 
   3   8   0      387.08      492.97     11.12 o 
   4   8   0      839.21     1023.44     14.18 o 
   5   8   0     3685.95     3970.77     35.11 o 
   6   8   0     1822.00     1788.96     19.70 o 
   7   8   0     1985.45     1932.98     21.48 o 
   8   8   0      376.80      362.73     13.76 o 
   9   8   0       61.87       36.41     13.75 o 
  10   8   0      122.15      125.02     14.10 o 
  11   8   0       28.22       39.12     13.20 o 
  12   8   0      189.64      230.00     22.87 o 
   1   9   0      459.05      373.08      8.18 o 
   2   9   0       64.70       91.20      7.66 o 
   3   9   0     1536.70     1531.41     18.38 o 
   4   9   0    14205.37    14974.59    123.02 o 
   5   9   0      328.17      368.55      8.92 o 
   6   9   0     2709.03     2718.90     29.77 o 
   7   9   0        0.04       11.56      6.51 o 
   8   9   0      208.02      211.70     11.79 o 
   9   9   0     1160.24     1159.35     29.28 o 
  10   9   0       46.20       62.30     10.22 o 
  11   9   0       32.33       25.21     15.45 o 
  12   9   0       48.97       41.85     16.95 o 
   0  10   0    16829.54    16970.50    194.64 o 
   1  10   0     1676.50     1733.28     23.97 o 
   2  10   0     2015.29     1882.17     24.45 o 
   3  10   0       27.67       18.91      5.80 o 
   4  10   0      894.56      897.30     13.82 o 
   5  10   0        3.24       12.41      4.97 o 
   6  10   0      883.06      954.57     17.77 o 
   7  10   0      134.32      157.92      9.09 o 
   8  10   0     1902.80     1932.53     32.87 o 
   9  10   0      218.18      210.67     12.76 o 
  10  10   0      152.19      152.27     22.62 o 
  11  10   0       28.01       14.61     14.96 o 
  12  10   0       25.95        5.50     29.31 o 
   1  11   0      821.46      783.77     12.84 o 
   2  11   0        6.53        4.85      5.08 o 
   3  11   0      174.61      149.03      6.62 o 
   4  11   0     1612.93     1641.39     20.67 o 
   5  11   0      993.75     1065.06     18.91 o 
   6  11   0      969.98      985.01     18.46 o 
   7  11   0       71.25       58.70      8.58 o 
   8  11   0      899.62      914.09     22.04 o 
   9  11   0      109.90      127.24     13.25 o 
  10  11   0       84.35       66.90     12.00 o 
  11  11   0      473.48      540.02     29.57 o 
   0  12   0      402.60      545.11     16.18 o 
   1  12   0     1571.17     1552.64     19.94 o 
   2  12   0      898.08      871.36     14.15 o 
   3  12   0     1857.28     1874.37     24.87 o 
   4  12   0      934.24      904.12     17.30 o 
   5  12   0       33.94       25.35      7.32 o 
   6  12   0      487.32      471.22     13.53 o 
   7  12   0        6.55       19.22      7.37 o 
   8  12   0     1924.34     1890.57     39.46 o 
   9  12   0     1103.36      996.23     28.41 o 
  10  12   0      147.33      143.97     14.36 o 
  11  12   0       26.43       13.69     15.30 o 
   1  13   0     2214.46     2183.87     25.75 o 
   2  13   0     2236.05     2266.41     26.44 o 
   3  13   0     1889.96     1903.37     26.83 o 
   4  13   0     2253.06     2180.77     30.07 o 
   5  13   0     3056.01     3069.35     43.02 o 
   6  13   0      184.65      175.28     11.01 o 
   7  13   0      870.46      866.79     26.26 o 
   8  13   0        1.35       10.31     10.35 o 
   9  13   0      913.15      849.83     27.76 o 
  10  13   0       59.69       74.72     13.11 o 
   0  14   0      368.60      346.91     14.37 o 
   1  14   0       26.38       31.31      6.58 o 
   2  14   0       82.60       96.99      8.20 o 
   3  14   0     1000.36      974.29     18.60 o 
   4  14   0      211.33      205.33     12.04 o 
   5  14   0     3002.04     2956.42     50.64 o 
   6  14   0      153.99      188.02     11.94 o 
   7  14   0      435.94      434.18     21.25 o 
   8  14   0        0.09        4.73     10.66 o 
   9  14   0      122.30      106.31     13.68 o 
  10  14   0      182.31      183.65     15.57 o 
   1  15   0      964.53     1000.08     19.22 o 
   2  15   0      763.70      714.51     16.30 o 
   3  15   0     1030.92      960.39     18.99 o 
   4  15   0      684.42      725.73     19.01 o 
   5  15   0        3.94        7.22      8.43 o 
   6  15   0      835.11      770.30     23.98 o 
   7  15   0       66.43       68.77     10.62 o 
   8  15   0       48.22       68.09     12.84 o 
   9  15   0      181.10      201.01     16.48 o 
   0  16   0     2323.76     2204.44     50.81 o 
   1  16   0     3969.20     3966.44     52.82 o 
   2  16   0      717.59      663.37     18.60 o 
   3  16   0      293.85      281.62     13.44 o 
   4  16   0        2.34        2.80      8.62 o 
   5  16   0       31.47       45.59      9.79 o 
   6  16   0        2.05        6.37      9.42 o 
   7  16   0     1780.26     1828.98     45.51 o 
   8  16   0        5.72       13.09     11.86 o 
   9  16   0      156.35      209.94     30.45 o 
   1  17   0        0.60       21.63     10.93 o 
   2  17   0      238.43      201.26     12.74 o 
   3  17   0     2938.37     2955.03     44.65 o 
   4  17   0      650.44      720.14     20.47 o 
   5  17   0       20.79        2.82      9.41 o 
   6  17   0      662.15      665.88     20.58 o 
   7  17   0        0.79       26.48     13.27 o 
   8  17   0      216.11      155.61     22.06 o 
   0  18   0     1919.57     1796.20     67.89 o 
   1  18   0      100.52       64.83     13.02 o 
   2  18   0       19.38        4.23     11.03 o 
   3  18   0       10.30        7.39      9.62 o 
   4  18   0       51.89       54.36     11.64 o 
   5  18   0       23.34       37.20     10.29 o 
   6  18   0       74.92       82.76     11.32 o 
   7  18   0     1146.50     1101.64     32.01 o 
   1  19   0        1.02        0.00     12.75 o 
   2  19   0      373.19      402.17     24.33 o 
   3  19   0       28.68       18.18     11.45 o 
   4  19   0     1691.69     1686.91     33.55 o 
   5  19   0        0.27        1.80      9.81 o 
   6  19   0      471.94      480.81     19.12 o 
   0  20   0      529.47      510.40     38.27 o 
   1  20   0       20.17       14.63     13.99 o 
   2  20   0      547.00      507.28     42.71 o 
   3  20   0       62.03       69.78     23.41 o 
   4  20   0       89.03      122.60     14.79 o 
   1  21   0       22.87       31.58     16.12 o 
   2  21   0       85.17       78.69     23.47 o 
 -13   0   1       49.69       69.48     17.03 o 
 -11   0   1      115.58      146.87     16.93 o 
  -9   0   1     2076.00     2112.71     35.82 o 
  -7   0   1      185.69      238.45     10.75 o 
  -5   0   1        3.67       19.55      8.15 o 
  -3   0   1     9338.46    10126.27    141.58 o 
  -1   0   1    39159.01    44575.71    890.23 o 
   1   0   1     1959.71     1857.38     41.51 o 
   3   0   1    21398.34    23929.17    454.86 o 
   5   0   1     7131.99     7922.94     93.61 o 
   7   0   1     3625.94     3281.70     68.52 o 
   9   0   1      380.00      406.48     40.52 o 
  11   0   1      933.28      831.20     34.94 o 
  13   0   1      201.24      227.40     20.57 o 
 -13   1   1       55.84       44.94     11.30 o 
 -12   1   1       50.82       56.66     11.52 o 
 -11   1   1      595.93      563.94     27.34 o 
 -10   1   1      320.16      299.40     24.73 o 
  -9   1   1      612.52      670.81     12.94 o 
  -8   1   1      104.32       95.78      6.92 o 
  -7   1   1     4569.98     4305.63     40.65 o 
  -6   1   1      620.78      654.86     12.22 o 
  -5   1   1    16960.01    17646.93    180.31 o 
  -4   1   1       46.15       38.53      3.58 o 
  -3   1   1      357.90      341.65      5.71 o 
  -2   1   1     3672.11     3822.04     31.82 o 
  -1   1   1    11103.98    11164.19    124.74 o 
   1   1   1    37015.85    37995.80    499.46 o 
   2   1   1     1393.19     1188.11     25.22 o 
   3   1   1    26060.95    28060.22    269.59 o 
   4   1   1       39.08        7.44      5.14 o 
   5   1   1      489.19      471.58     10.39 o 
   6   1   1     2792.28     3108.66     32.30 o 
   7   1   1     7088.49     7090.90     62.23 o 
   8   1   1      255.07      239.11      7.52 o 
   9   1   1     2978.15     2757.42     59.22 o 
  10   1   1      696.38      724.15     25.64 o 
  11   1   1       37.01       18.67      9.48 o 
  12   1   1        2.42        1.80      9.72 o 
  13   1   1      119.64      129.96     13.19 o 
 -13   2   1       33.19       37.83     11.50 o 
 -12   2   1      262.54      222.67     15.59 o 
 -11   2   1       69.24       67.08     10.86 o 
 -10   2   1       91.75       71.78     10.82 o 
  -9   2   1      323.99      346.36      9.65 o 
  -8   2   1     1437.71     1413.31     16.93 o 
  -7   2   1     2633.46     2651.05     25.36 o 
  -6   2   1     3631.20     3825.45     32.96 o 
  -5   2   1      210.98      231.15      5.95 o 
  -4   2   1    16932.38    17667.66    139.39 o 
  -3   2   1     3687.07     3826.34     30.34 o 
  -2   2   1     3405.56     3287.50     25.76 o 
  -1   2   1     1103.59     1342.89     13.64 o 
   0   2   1     8907.06     8800.77     85.04 o 
   1   2   1    15131.99    15423.41    132.79 o 
   2   2   1      249.80      310.88      8.79 o 
   3   2   1      934.73     1084.56     10.58 o 
   4   2   1     4307.19     4169.35     33.37 o 
   5   2   1     1067.21     1121.19     12.15 o 
   6   2   1     7930.84     7660.92     59.99 o 
   7   2   1      104.21       87.97      5.31 o 
   8   2   1      126.73      109.17      7.17 o 
   9   2   1       25.91       20.43      8.66 o 
  10   2   1     1493.34     1352.70     31.25 o 
  11   2   1      665.23      609.40     19.48 o 
  12   2   1      217.64      253.17     18.38 o 
  13   2   1      345.26      359.28     17.69 o 
 -13   3   1      653.26      608.84     25.46 o 
 -12   3   1     1349.68     1335.78     29.15 o 
 -11   3   1      364.08      335.52     17.49 o 
 -10   3   1      637.38      592.85     20.17 o 
  -9   3   1       14.68       13.53      6.52 o 
  -8   3   1     7746.27     8107.93     65.56 o 
  -7   3   1       59.67       70.44      4.94 o 
  -6   3   1        8.78       16.80      5.87 o 
  -5   3   1     1485.38     1552.55     15.84 o 
  -4   3   1       11.37       29.48      3.23 o 
  -3   3   1     2634.22     2651.92     22.24 o 
  -2   3   1    20870.99    20425.23    147.66 o 
  -1   3   1     2039.74     2355.65     20.77 o 
   0   3   1     6416.92     6463.38     52.14 o 
   1   3   1     1492.67     1758.43     17.32 o 
   2   3   1     2027.83     2257.74     18.79 o 
   3   3   1     9981.68    10718.35     86.38 o 
   4   3   1      888.17     1055.51     11.27 o 
   5   3   1     1019.17     1078.38     14.07 o 
   6   3   1      609.11      846.05     10.98 o 
   7   3   1     5178.15     5544.78     46.02 o 
   8   3   1       24.74       20.34      6.12 o 
   9   3   1        9.57       10.49      8.21 o 
  10   3   1      999.13     1019.55     23.50 o 
  11   3   1      870.47      785.17     24.53 o 
  12   3   1      223.71      190.65     13.79 o 
  13   3   1       62.27       92.54     12.42 o 
 -13   4   1       39.49       35.80     13.43 o 
 -12   4   1       14.82       47.29     13.45 o 
 -11   4   1      756.97      829.89     22.19 o 
 -10   4   1     1703.51     1447.49     27.82 o 
  -9   4   1      659.10      701.52     15.43 o 
  -8   4   1     1802.28     1889.58     20.86 o 
  -7   4   1      185.79      206.78      8.88 o 
  -6   4   1      212.17      157.14      7.61 o 
  -5   4   1     1127.43     1509.60     24.52 o 
  -4   4   1     1905.93     2064.66     19.11 o 
  -3   4   1      176.97      195.41      7.88 o 
  -2   4   1     6804.15     7020.42     53.14 o 
  -1   4   1       23.56       14.10      3.99 o 
   0   4   1     5253.51     5211.95     43.11 o 
   1   4   1    11557.04    12500.56    108.91 o 
   2   4   1     6421.85     6648.81     54.89 o 
   3   4   1       38.25       29.24      4.90 o 
   4   4   1     8770.72     9669.06     73.15 o 
   5   4   1      206.79      247.73      5.64 o 
   6   4   1    12771.58    12363.81     93.79 o 
   7   4   1      605.40      649.16     10.01 o 
   8   4   1      454.01      478.86     12.23 o 
   9   4   1      626.54      547.41     16.55 o 
  10   4   1     3444.08     3168.56     63.10 o 
  11   4   1       73.54       87.49     11.34 o 
  12   4   1     1073.95     1016.90     33.69 o 
  13   4   1      580.81      596.93     26.27 o 
 -13   5   1      122.12      135.40     16.09 o 
 -12   5   1      985.71     1057.57     31.10 o 
 -11   5   1      579.38      665.71     24.93 o 
 -10   5   1      246.73      209.58     10.70 o 
  -9   5   1        4.80       22.64      9.19 o 
  -8   5   1      615.32      693.47     11.52 o 
  -7   5   1      119.87      128.53      6.33 o 
  -6   5   1     6274.93     6075.52     49.74 o 
  -5   5   1       11.89       30.56      4.40 o 
  -4   5   1     9636.32     9999.50     75.89 o 
  -3   5   1     5540.55     6216.83     48.36 o 
  -2   5   1     3523.33     3620.79     29.43 o 
  -1   5   1     1523.90     1911.37     20.68 o 
   0   5   1      738.56      872.27     10.53 o 
   1   5   1     1504.76     1553.26     15.77 o 
   2   5   1     9682.62    10604.91     85.81 o 
   3   5   1      154.44      155.86      5.39 o 
   4   5   1      168.97      204.14      5.15 o 
   5   5   1        1.08       13.94      5.16 o 
   6   5   1     4072.97     4344.24     37.24 o 
   7   5   1      575.81      587.58     13.44 o 
   8   5   1       87.51       88.62      8.81 o 
   9   5   1       35.91       47.53      8.05 o 
  10   5   1     5442.83     5500.52     69.71 o 
  11   5   1       11.51       14.76     14.18 o 
  12   5   1      428.74      455.38     21.89 o 
  13   5   1       57.46       62.57     14.75 o 
 -13   6   1       12.13        0.00     12.20 o 
 -12   6   1       12.46        0.00     11.94 o 
 -11   6   1      786.67      825.52     26.31 o 
 -10   6   1      160.50      107.51     10.61 o 
  -9   6   1     1051.46     1003.33     18.91 o 
  -8   6   1       22.87       26.53      5.99 o 
  -7   6   1       28.43        6.31      4.59 o 
  -6   6   1      127.82      124.06      8.13 o 
  -5   6   1      395.76      411.90      7.67 o 
  -4   6   1      540.39      479.18      7.77 o 
  -3   6   1     2377.42     2494.78     30.49 o 
  -2   6   1    19637.29    21533.39    185.49 o 
  -1   6   1     2623.15     2714.93     25.20 o 
   0   6   1      348.18      375.89      7.52 o 
   1   6   1        3.25       29.16      3.59 o 
   2   6   1      237.38      352.69      6.80 o 
   3   6   1      524.61      647.39      9.81 o 
   4   6   1     2163.55     1971.55     21.12 o 
   5   6   1     5447.50     5510.66     45.21 o 
   6   6   1    11454.37    12025.46     92.17 o 
   7   6   1     3209.90     3201.86     33.32 o 
   8   6   1       59.87       63.34      7.19 o 
   9   6   1      353.93      316.54     11.49 o 
  10   6   1       88.62       89.80     10.76 o 
  11   6   1      163.67      183.59     16.34 o 
  12   6   1       29.82       36.45     12.84 o 
  13   6   1       63.07       72.12     19.02 o 
 -13   7   1      260.72      315.27     36.50 o 
 -12   7   1      103.82      127.82     14.98 o 
 -11   7   1      733.82      716.68     25.07 o 
 -10   7   1      312.89      252.81     13.07 o 
  -9   7   1      543.42      579.32     20.48 o 
  -8   7   1     2053.71     2193.44     26.36 o 
  -7   7   1       76.94       98.71      5.73 o 
  -6   7   1      296.60      276.49     11.54 o 
  -5   7   1     1492.97     1429.17     16.04 o 
  -4   7   1     3352.50     3569.97     31.08 o 
  -3   7   1      110.31       65.11      4.95 o 
  -2   7   1      113.43      152.98      5.01 o 
  -1   7   1      360.68      375.98      8.75 o 
   0   7   1      856.16     1071.76     12.81 o 
   1   7   1     5519.36     5934.79     50.90 o 
   2   7   1    12735.81    12956.97    105.11 o 
   3   7   1      924.40     1261.16     15.35 o 
   4   7   1      361.56      390.92      8.40 o 
   5   7   1     1899.55     2126.13     23.51 o 
   6   7   1       30.78       59.02      4.95 o 
   7   7   1     5275.41     5138.81     48.93 o 
   8   7   1        4.63       14.93      6.71 o 
   9   7   1        3.74        4.45      9.15 o 
  10   7   1     1171.27     1253.67     32.08 o 
  11   7   1       28.91       20.85     12.76 o 
  12   7   1       55.62       65.52     14.20 o 
 -12   8   1       44.50       35.10     16.11 o 
 -11   8   1        7.84       13.85     12.41 o 
 -10   8   1        2.88        0.00      8.52 o 
  -9   8   1      268.48      280.11     13.28 o 
  -8   8   1      366.52      342.74     11.52 o 
  -7   8   1     1713.00     1673.63     21.52 o 
  -6   8   1      960.59      995.36     13.60 o 
  -5   8   1      396.52      435.03      8.36 o 
  -4   8   1     3359.20     3365.12     30.08 o 
  -3   8   1    11992.84    13201.11    119.34 o 
  -2   8   1     3577.07     3555.87     33.26 o 
  -1   8   1    22124.88    24010.86    208.29 o 
   0   8   1     2278.53     2524.27     25.05 o 
   1   8   1     1036.14     1130.79     14.20 o 
   2   8   1       18.23       16.54      4.10 o 
   3   8   1     6573.08     7342.68     63.30 o 
   4   8   1      187.73      190.46      6.66 o 
   5   8   1     1418.81     1256.88     16.85 o 
   6   8   1     6039.71     5789.67     65.94 o 
   7   8   1     1987.34     1956.35     46.31 o 
   8   8   1      531.91      422.79     14.30 o 
   9   8   1      405.32      404.63     15.03 o 
  10   8   1        0.69       13.20     11.77 o 
  11   8   1      967.78      877.51     28.40 o 
  12   8   1      302.43      306.43     23.58 o 
 -12   9   1        4.72       31.64     16.86 o 
 -11   9   1      538.04      515.63     31.55 o 
 -10   9   1        6.14        7.70      9.77 o 
  -9   9   1      610.76      603.31     18.13 o 
  -8   9   1      294.24      279.81     10.79 o 
  -7   9   1      467.51      505.69     13.22 o 
  -6   9   1      835.45      929.80     15.10 o 
  -5   9   1      337.98      248.28      6.80 o 
  -4   9   1     2393.96     2539.96     26.79 o 
  -3   9   1     4306.59     4555.94     42.06 o 
  -2   9   1      608.79      540.03      9.57 o 
  -1   9   1     1145.73     1101.28     14.30 o 
   0   9   1       99.15       98.68      5.42 o 
   1   9   1     4597.56     4516.44     41.43 o 
   2   9   1     4209.74     4202.96     39.22 o 
   3   9   1    11355.62    11498.01     95.89 o 
   4   9   1     2133.80     2237.05     24.75 o 
   5   9   1       72.47       71.14      5.64 o 
   6   9   1     1718.13     1857.49     22.98 o 
   7   9   1     1160.48     1324.74     19.06 o 
   8   9   1      212.70      206.28     11.83 o 
   9   9   1      963.91      807.66     20.64 o 
  10   9   1      136.01      130.76     26.76 o 
  11   9   1        1.10        0.99     11.90 o 
  12   9   1        7.00        0.00     36.61 o 
 -12  10   1       37.41       82.09     18.32 o 
 -11  10   1       94.99       85.93     23.78 o 
 -10  10   1      199.79      197.73     14.88 o 
  -9  10   1     1305.47     1272.50     31.17 o 
  -8  10   1      221.55      223.32     10.56 o 
  -7  10   1       57.85       72.77      7.51 o 
  -6  10   1        3.98        0.00      6.36 o 
  -5  10   1     1763.42     1784.36     25.17 o 
  -4  10   1      528.23      622.26     14.51 o 
  -3  10   1     1841.61     1795.97     20.78 o 
  -2  10   1       60.19       77.53      5.44 o 
  -1  10   1      185.42      162.23      6.45 o 
   0  10   1        9.38        1.74      5.18 o 
   1  10   1      178.67      173.83      7.39 o 
   2  10   1     2628.42     2729.13     28.42 o 
   3  10   1     1232.67     1293.26     17.10 o 
   4  10   1      628.39      603.10     11.38 o 
   5  10   1       10.21       22.39      5.50 o 
   6  10   1      140.58      141.92      8.61 o 
   7  10   1     1613.31     1717.48     25.80 o 
   8  10   1      228.74      206.12     12.31 o 
   9  10   1      557.21      520.48     17.61 o 
  10  10   1        3.97        2.36     11.54 o 
  11  10   1       79.76       78.92     16.79 o 
  12  10   1      321.83      323.51     35.77 o 
 -11  11   1      301.28      276.63     27.53 o 
 -10  11   1       15.11       11.26     13.79 o 
  -9  11   1      402.16      426.32     18.93 o 
  -8  11   1     1073.78     1056.59     23.29 o 
  -7  11   1       81.68       76.63      7.78 o 
  -6  11   1        5.67        4.92      6.62 o 
  -5  11   1     1185.95     1245.48     20.57 o 
  -4  11   1        5.28        1.75      6.33 o 
  -3  11   1      382.84      332.44      8.78 o 
  -2  11   1       48.64       64.68      5.68 o 
  -1  11   1      482.69      472.06     10.01 o 
   0  11   1     1936.84     2012.22     23.04 o 
   1  11   1     6124.37     6014.02     54.37 o 
   2  11   1     3256.95     3259.39     33.25 o 
   3  11   1     3529.74     3553.36     35.82 o 
   4  11   1        0.80        6.55      5.20 o 
   5  11   1        1.50        6.20      6.71 o 
   6  11   1      409.49      383.35     11.81 o 
   7  11   1     1237.06     1208.61     21.37 o 
   8  11   1      200.24      193.74     12.48 o 
   9  11   1     2876.71     2848.16     48.67 o 
  10  11   1      753.78      745.38     33.11 o 
  11  11   1      109.99       91.75     30.66 o 
 -11  12   1        4.13       14.88     14.96 o 
 -10  12   1      476.38      490.72     21.11 o 
  -9  12   1     2024.53     1936.19     42.25 o 
  -8  12   1     1804.94     1788.13     32.10 o 
  -7  12   1        2.17        0.00      7.69 o 
  -6  12   1       68.23       85.69      9.30 o 
  -5  12   1     1406.62     1293.06     57.28 o 
  -4  12   1      972.37      919.13     17.31 o 
  -3  12   1      752.61      923.68     16.96 o 
  -2  12   1      986.93      908.01     14.48 o 
  -1  12   1     1584.33     1653.90     24.07 o 
   0  12   1      740.20      765.59     13.19 o 
   1  12   1       52.27       26.74      5.93 o 
   2  12   1       73.27       96.37      6.51 o 
   3  12   1     1530.40     1607.75     20.77 o 
   4  12   1      972.93      959.79     17.87 o 
   5  12   1      490.00      398.41     12.35 o 
   6  12   1      660.59      641.22     15.37 o 
   7  12   1     1488.28     1420.53     24.09 o 
   8  12   1      455.75      418.31     16.22 o 
   9  12   1        0.43        2.67     12.55 o 
  10  12   1        3.87        4.72     14.60 o 
  11  12   1      517.35      496.59     29.26 o 
 -10  13   1      231.23      218.92     20.82 o 
  -9  13   1      101.96      102.19     14.01 o 
  -8  13   1        2.18        3.34     10.12 o 
  -7  13   1      569.00      571.90     17.77 o 
  -6  13   1       60.95       68.31      9.16 o 
  -5  13   1     1977.04     1999.33     32.99 o 
  -4  13   1      720.68      645.32     14.91 o 
  -3  13   1      487.28      575.09     13.85 o 
  -2  13   1       37.75       50.19      7.21 o 
  -1  13   1      285.41      335.12      9.61 o 
   0  13   1       45.70       63.46      6.62 o 
   1  13   1     1336.07     1350.29     18.92 o 
   2  13   1     4566.30     4581.43     44.88 o 
   3  13   1     1294.38     1155.23     19.96 o 
   4  13   1     1660.99     1628.74     25.05 o 
   5  13   1       96.49       89.47      8.52 o 
   6  13   1      599.30      582.23     21.82 o 
   7  13   1       10.92       27.93      9.29 o 
   8  13   1      981.79     1013.53     28.42 o 
   9  13   1      206.27      245.20     19.74 o 
  10  13   1      201.92      158.35     19.56 o 
 -10  14   1      245.32      241.11     17.41 o 
  -9  14   1        2.89        0.00     10.75 o 
  -8  14   1     1154.54     1189.02     31.76 o 
  -7  14   1      461.43      443.47     16.57 o 
  -6  14   1     1062.25     1065.81     24.06 o 
  -5  14   1     1679.61     1731.62     30.69 o 
  -4  14   1       57.58       64.96      8.91 o 
  -3  14   1      292.95      265.68     10.78 o 
  -2  14   1     2962.10     3013.04     37.17 o 
  -1  14   1       41.36       56.43      7.72 o 
   0  14   1       71.43      105.58      7.44 o 
   1  14   1        3.93        5.17      6.90 o 
   2  14   1        7.66       20.27      7.18 o 
   3  14   1       31.71       22.16      7.38 o 
   4  14   1      953.26      846.35     29.74 o 
   5  14   1       46.42       71.45      8.47 o 
   6  14   1     1323.34     1317.96     26.82 o 
   7  14   1      592.72      612.23     25.23 o 
   8  14   1       12.24        9.42     10.66 o 
   9  14   1       44.22       32.68     11.85 o 
  10  14   1      163.64      179.45     20.44 o 
  -9  15   1       29.56       43.29     11.90 o 
  -8  15   1       45.81       77.56     12.77 o 
  -7  15   1      193.29      195.41     13.08 o 
  -6  15   1      170.41      155.19     11.81 o 
  -5  15   1       52.90       57.08      9.54 o 
  -4  15   1      262.49      319.66     13.93 o 
  -3  15   1        0.85        0.00      8.23 o 
  -2  15   1      113.20       94.36      9.07 o 
  -1  15   1      558.73      570.06     14.68 o 
   0  15   1      466.49      445.13     13.22 o 
   1  15   1     1795.66     1761.55     26.34 o 
   2  15   1     5776.54     6041.74     64.37 o 
   3  15   1     1049.95     1040.04     20.92 o 
   4  15   1      311.50      328.18     14.73 o 
   5  15   1        9.67        4.53     15.02 o 
   6  15   1      245.78      225.20     12.83 o 
   7  15   1       69.19       36.67     11.66 o 
   8  15   1      614.22      574.17     22.98 o 
   9  15   1       40.85       22.40     11.68 o 
  -9  16   1      298.29      337.81     19.41 o 
  -8  16   1      966.17      873.48     34.86 o 
  -7  16   1       24.23       24.55      9.95 o 
  -6  16   1      121.63      138.77     12.32 o 
  -5  16   1      354.38      374.66     15.59 o 
  -4  16   1      192.43      166.33     11.98 o 
  -3  16   1     1045.63      977.08     22.45 o 
  -2  16   1     5336.69     5237.86     66.05 o 
  -1  16   1      519.16      543.93     16.74 o 
   0  16   1        4.82        2.58      7.63 o 
   1  16   1      357.83      395.51     13.28 o 
   2  16   1       24.52       31.92      8.19 o 
   3  16   1       90.80      116.73      9.50 o 
   4  16   1       15.44        6.94      9.24 o 
   5  16   1      101.96      106.12     10.43 o 
   6  16   1      118.28      139.56     11.51 o 
   7  16   1       40.36       39.24     11.76 o 
   8  16   1        3.70        4.67     11.37 o 
  -8  17   1      542.92      585.05     23.95 o 
  -7  17   1      288.68      335.16     16.24 o 
  -6  17   1      285.05      286.68     14.98 o 
  -5  17   1      700.91      622.19     39.42 o 
  -4  17   1      299.66      289.97     14.55 o 
  -3  17   1      336.51      368.06     18.60 o 
  -2  17   1       93.78       97.53     11.55 o 
  -1  17   1        1.29        0.00      8.78 o 
   0  17   1     1525.43     1558.69     45.78 o 
   1  17   1      977.74      999.76     33.02 o 
   2  17   1     3998.33     3658.50    146.44 o 
   3  17   1     1121.28     1128.78     25.08 o 
   4  17   1      255.62      327.82     16.44 o 
   5  17   1       35.20       47.78     10.12 o 
   6  17   1       44.54       80.58     10.59 o 
   7  17   1       82.22       58.23     15.25 o 
   8  17   1      658.06      608.49     24.72 o 
  -7  18   1       47.83       37.25     10.88 o 
  -6  18   1       53.07       66.37     11.23 o 
  -5  18   1        2.36        5.26     10.30 o 
  -4  18   1        4.03        5.44      9.57 o 
  -3  18   1     1631.18     1641.18     31.90 o 
  -2  18   1      435.27      380.88     18.68 o 
  -1  18   1      522.51      488.95     28.13 o 
   0  18   1       42.89       53.33     11.77 o 
   1  18   1       15.24       27.23     13.48 o 
   2  18   1      322.96      356.21     17.84 o 
   3  18   1      250.23      275.27     20.52 o 
   4  18   1      123.09      145.72     12.26 o 
   5  18   1      811.00      732.23     21.41 o 
   6  18   1       10.68       14.07      9.70 o 
   7  18   1      485.08      527.41     22.72 o 
  -6  19   1       25.49       40.27     11.56 o 
  -5  19   1      540.27      536.70     24.08 o 
  -4  19   1      449.35      435.47     17.76 o 
  -3  19   1       69.78       61.30     12.76 o 
  -2  19   1        0.01        0.00     11.92 o 
  -1  19   1       43.00       51.35     31.34 o 
   0  19   1        0.03        0.92     15.96 o 
   1  19   1      577.18      573.52     27.69 o 
   2  19   1      171.02      166.00     18.29 o 
   3  19   1      984.26      994.97     35.99 o 
   4  19   1       15.56        4.96     11.47 o 
   5  19   1        4.49        0.00      9.69 o 
   6  19   1       24.63       26.17     30.71 o 
  -4  20   1        1.36       25.07     14.88 o 
  -3  20   1      396.25      429.64     21.20 o 
  -2  20   1        7.83        3.56     31.65 o 
  -1  20   1      501.19      468.04     29.20 o 
   0  20   1       97.84      129.72     18.11 o 
   1  20   1       20.09       37.40     14.53 o 
   2  20   1      191.34      193.42     32.90 o 
   3  20   1      885.59      852.42     34.54 o 
   4  20   1       46.69       44.33     15.51 o 
  -2  21   1       23.86       20.68     15.49 o 
  -1  21   1        3.21        9.79     14.90 o 
   0  21   1       71.47       73.67     16.70 o 
   1  21   1      290.29      312.07     23.86 o 
 -12   0   2       90.62       86.96     15.18 o 
 -10   0   2      160.04      214.73     35.30 o 
  -8   0   2     4915.70     4680.16     63.21 o 
  -6   0   2      282.21      261.61      9.86 o 
  -4   0   2    25594.78    25680.70    285.03 o 
  -2   0   2     7021.87     8331.80    166.34 o 
   0   0   2      371.93      553.16     14.08 o 
   2   0   2   100446.37   104290.61   2086.24 o 
   4   0   2    22683.62    22796.64    451.48 o 
   6   0   2     2554.97     3012.71     48.41 o 
   8   0   2      414.57      506.91     30.56 o 
  12   0   2        2.49        0.00     20.39 o 
 -13   1   2        4.26        0.88      9.88 o 
 -12   1   2        7.97        9.75     12.01 o 
 -11   1   2       48.28       37.16     13.40 o 
 -10   1   2      164.53      162.27      9.26 o 
  -9   1   2       55.75       35.20      6.46 o 
  -8   1   2     4374.89     4265.66     41.61 o 
  -7   1   2      171.40      141.09      6.99 o 
  -6   1   2     3591.67     3608.48     34.26 o 
  -5   1   2       15.40       23.90      7.62 o 
  -4   1   2       87.84       43.17      4.66 o 
  -3   1   2    10748.73    10833.43     86.86 o 
  -2   1   2      467.94      557.65      6.98 o 
  -1   1   2     8387.55     8471.69     94.65 o 
   0   1   2    45399.63    53268.92    522.15 o 
   1   1   2      552.61      621.25     10.46 o 
   2   1   2      611.76      593.77     10.98 o 
   3   1   2     4156.03     4485.54     42.27 o 
   4   1   2    17211.14    18000.23    205.32 o 
   5   1   2      210.40      209.76      5.32 o 
   6   1   2       27.10       61.66     10.74 o 
   7   1   2      248.93      297.92      9.00 o 
   8   1   2      557.87      563.31     15.95 o 
   9   1   2        2.20       12.99      8.76 o 
  10   1   2      196.59      230.16     13.53 o 
  11   1   2       55.83       50.21     10.04 o 
  12   1   2     1052.19      919.17     25.13 o 
  13   1   2      305.18      298.50     17.90 o 
 -13   2   2       50.46       24.54     19.31 o 
 -12   2   2      299.41      318.87     20.22 o 
 -11   2   2      340.55      298.87     14.59 o 
 -10   2   2      247.90      274.67     14.09 o 
  -9   2   2       60.12       54.45      5.51 o 
  -8   2   2      529.75      584.84     10.51 o 
  -7   2   2      201.85      151.93      6.24 o 
  -6   2   2       13.22       37.11      5.68 o 
  -5   2   2      877.85      935.95     11.20 o 
  -4   2   2        8.67       37.64      5.57 o 
  -3   2   2      183.34      154.67      9.24 o 
  -1   2   2        0.99       10.47      2.63 o 
   0   2   2     3583.67     3597.76     33.07 o 
   1   2   2        2.51        1.81      2.04 o 
   2   2   2    27016.08    28822.68    246.56 o 
   3   2   2       93.83      124.26      4.69 o 
   4   2   2    19314.63    19709.50    192.41 o 
   5   2   2     4053.22     4368.27     45.20 o 
   6   2   2     2801.94     2953.29     26.17 o 
   7   2   2       97.87      106.01      5.37 o 
   8   2   2      411.72      379.49     10.54 o 
   9   2   2     1710.41     1558.78     32.39 o 
  10   2   2      914.09      917.54     22.77 o 
  11   2   2       13.11       13.48      9.61 o 
  12   2   2       18.09       17.28     10.72 o 
  13   2   2        0.90        1.07     10.72 o 
 -13   3   2      291.47      326.61     26.02 o 
 -12   3   2      138.85      144.77     20.80 o 
 -11   3   2       44.93       64.23     11.15 o 
 -10   3   2      676.94      611.02     15.24 o 
  -9   3   2       58.03       97.92      6.31 o 
  -8   3   2       59.02       29.22      5.49 o 
  -7   3   2     5695.08     5693.68     47.48 o 
  -6   3   2     8934.30     8496.70     66.51 o 
  -5   3   2       61.73      137.20      4.74 o 
  -4   3   2      325.29      281.14      7.79 o 
  -3   3   2        0.53       13.15      2.68 o 
  -2   3   2     8038.69     9024.25     72.63 o 
  -1   3   2    42423.21    45310.29    563.25 o 
   0   3   2     5072.39     5207.29     39.43 o 
   1   3   2    26855.44    29771.88    254.16 o 
   2   3   2     9157.32     9643.88     77.70 o 
   3   3   2    16090.63    16599.90    153.88 o 
   4   3   2     6807.97     7353.08     56.30 o 
   5   3   2     2511.34     2502.52     22.34 o 
   6   3   2      706.43      672.09      9.46 o 
   7   3   2      749.61      679.73     16.09 o 
   8   3   2        7.33        2.40      8.59 o 
   9   3   2      332.35      382.32     14.40 o 
  10   3   2       20.70        5.18     10.68 o 
  11   3   2       30.50       25.72     10.21 o 
  12   3   2       27.11        0.00     10.05 o 
  13   3   2      951.52      865.05     25.81 o 
 -13   4   2       96.27       80.84     14.35 o 
 -12   4   2       46.68       64.93     13.58 o 
 -11   4   2     4315.30     4086.46     66.61 o 
 -10   4   2      840.53      787.53     25.04 o 
  -9   4   2     3376.63     3445.97     43.68 o 
  -8   4   2     2872.16     3023.93     32.83 o 
  -7   4   2     8022.40     7836.92     63.00 o 
  -6   4   2      140.76      138.64      5.35 o 
  -5   4   2      142.83      171.54      6.01 o 
  -4   4   2     1772.31     1720.03     16.61 o 
  -3   4   2      278.05      185.07      6.66 o 
  -2   4   2       80.17       59.32      8.34 o 
  -1   4   2     9112.05    11302.65     90.15 o 
   0   4   2    17297.18    18426.11    133.55 o 
   1   4   2      416.67      459.38     11.35 o 
   2   4   2       11.92       23.83      3.38 o 
   3   4   2     1114.84      953.62     11.56 o 
   4   4   2     1239.09     1348.61     13.70 o 
   5   4   2     5791.50     5403.12     43.53 o 
   6   4   2     2065.47     2116.57     26.03 o 
   7   4   2      333.41      351.41      9.06 o 
   8   4   2        3.11        0.00      5.91 o 
   9   4   2     3564.15     3419.31     82.96 o 
  10   4   2       36.88       22.54      9.88 o 
  11   4   2     1122.76     1008.63     28.14 o 
  12   4   2        8.43        8.86     10.35 o 
  13   4   2      783.14      907.33     31.68 o 
 -13   5   2       75.53       80.61     14.58 o 
 -12   5   2       27.39        0.00     11.81 o 
 -11   5   2       12.13       44.93     12.74 o 
 -10   5   2       67.64       45.65      9.73 o 
  -9   5   2       51.34       79.21      7.08 o 
  -8   5   2      644.12      591.32     10.79 o 
  -7   5   2     3227.86     3456.82     31.91 o 
  -6   5   2      403.42      328.40      7.19 o 
  -5   5   2     3010.72     2647.78     24.36 o 
  -4   5   2     6293.23     6745.05     53.67 o 
  -3   5   2     1384.01     1248.87     12.77 o 
  -2   5   2       14.25       23.80      3.99 o 
  -1   5   2    18019.36    18877.12    183.31 o 
   0   5   2      307.68      348.58      6.09 o 
   1   5   2     3024.97     3138.34     28.18 o 
   2   5   2        0.05       27.06      3.27 o 
   3   5   2     2795.24     2649.12     25.42 o 
   4   5   2        4.23       21.47      6.12 o 
   5   5   2     2947.58     3210.84     31.29 o 
   6   5   2        0.69       12.05      4.02 o 
   7   5   2     7655.98     7986.09     70.24 o 
   8   5   2       86.25       74.11      7.39 o 
   9   5   2       87.83       99.69     10.14 o 
  10   5   2      298.34      277.35     14.36 o 
  11   5   2       45.15       31.46     14.83 o 
  12   5   2      100.73       78.60     17.22 o 
  13   5   2      901.86      874.24     45.02 o 
 -13   6   2       33.05       20.08     17.42 o 
 -12   6   2       22.84       14.37     12.20 o 
 -11   6   2      854.85      819.82     26.34 o 
 -10   6   2       22.34        0.00      9.09 o 
  -9   6   2      483.09      565.89     14.34 o 
  -8   6   2     1407.19     1343.30     35.82 o 
  -7   6   2     1471.53     1372.39     16.68 o 
  -6   6   2      124.66      136.69      5.64 o 
  -5   6   2     2354.10     2202.11     21.38 o 
  -4   6   2       35.57       61.06      3.94 o 
  -3   6   2      543.00      851.54     10.04 o 
  -2   6   2     1635.17     1432.25     14.99 o 
  -1   6   2      475.88      447.83      6.63 o 
   0   6   2     3478.30     3875.11     34.30 o 
   1   6   2     1419.60     1451.75     15.69 o 
   2   6   2       42.60       68.84      4.08 o 
   3   6   2     6104.21     6130.94     52.89 o 
   4   6   2        2.04       29.18      4.94 o 
   5   6   2    13877.04    13576.51    111.78 o 
   6   6   2     1226.92     1285.25     17.07 o 
   7   6   2       30.65       37.58      8.65 o 
   8   6   2     2226.94     2037.44     28.17 o 
   9   6   2     1002.67     1028.57     25.89 o 
  10   6   2      768.31      788.09     22.39 o 
  11   6   2      674.42      728.44     25.80 o 
  12   6   2        0.90        8.28     12.30 o 
 -13   7   2       73.45       51.95     17.44 o 
 -12   7   2      293.60      326.79     40.88 o 
 -11   7   2      360.20      317.70     18.43 o 
 -10   7   2     1136.86     1032.53     32.18 o 
  -9   7   2      430.96      415.74     12.85 o 
  -8   7   2       10.37       33.96      5.91 o 
  -7   7   2     2296.21     2217.49     23.26 o 
  -6   7   2     3119.94     2904.20     27.66 o 
  -5   7   2      162.04      127.22      5.23 o 
  -4   7   2      276.46      226.43      5.71 o 
  -3   7   2       43.88       19.67      3.21 o 
  -2   7   2     7169.88     6456.35     57.18 o 
  -1   7   2    23496.75    25149.94    217.92 o 
   0   7   2      262.84      316.00      6.76 o 
   1   7   2     6096.00     6842.50     58.02 o 
   2   7   2     6514.29     6076.38     52.49 o 
   3   7   2      154.94      201.77      6.19 o 
   4   7   2     7499.52     7559.40     65.16 o 
   5   7   2       21.23       34.14      5.19 o 
   6   7   2     1049.21     1225.92     17.73 o 
   7   7   2     3650.61     3638.81     41.72 o 
   8   7   2      761.46      734.57     20.56 o 
   9   7   2       91.55       78.11     11.35 o 
  10   7   2      211.18      179.69     15.07 o 
  11   7   2        7.49        6.67     12.88 o 
  12   7   2        8.12       39.82     13.47 o 
 -12   8   2      291.41      310.82     42.76 o 
 -11   8   2      621.45      647.26     31.00 o 
 -10   8   2      139.38      153.09     11.83 o 
  -9   8   2      597.38      555.40     29.95 o 
  -8   8   2     1650.57     1586.96     23.16 o 
  -7   8   2      433.45      435.91     10.65 o 
  -6   8   2      212.02      226.58      8.45 o 
  -5   8   2     2200.80     2175.10     21.87 o 
  -4   8   2     7634.89     8416.29     66.10 o 
  -3   8   2     1993.34     2371.00     22.29 o 
  -2   8   2     8431.53     8842.05     73.91 o 
  -1   8   2     1925.67     1540.43     19.04 o 
   0   8   2     4676.21     4404.23     43.99 o 
   1   8   2       59.03       93.17      5.29 o 
   2   8   2      436.73      360.43      8.54 o 
   3   8   2     3452.71     3667.82     35.04 o 
   4   8   2     2357.33     2305.28     24.92 o 
   5   8   2       31.56       19.51      5.18 o 
   6   8   2      179.45      181.39      7.32 o 
   7   8   2      204.67      190.34      8.95 o 
   8   8   2     5542.95     5550.54    102.00 o 
   9   8   2      125.82      104.84     11.49 o 
  10   8   2     1531.98     1428.34     49.77 o 
  11   8   2      567.38      535.77     22.74 o 
  12   8   2       12.41       22.17     12.79 o 
 -12   9   2      667.47      684.03     33.44 o 
 -11   9   2       45.23       64.42     17.11 o 
 -10   9   2        0.22        0.00      9.80 o 
  -9   9   2        3.62        0.00      9.95 o 
  -8   9   2       68.31       94.56      8.35 o 
  -7   9   2      127.18      123.54      7.28 o 
  -6   9   2     3581.40     3493.83     36.15 o 
  -5   9   2     1651.88     1629.23     20.54 o 
  -4   9   2      295.06      244.03      7.41 o 
  -3   9   2       36.07       31.25      4.47 o 
  -2   9   2     2003.71     1727.51     19.29 o 
  -1   9   2        4.87       46.38      5.31 o 
   0   9   2     2420.90     2619.13     26.41 o 
   1   9   2    12763.38    12834.20    105.54 o 
   2   9   2     2024.00     2096.63     22.88 o 
   3   9   2       90.59      120.51      5.81 o 
   4   9   2      312.29      292.43      8.05 o 
   5   9   2     1205.78     1239.84     17.27 o 
   6   9   2     1813.08     1856.86     23.11 o 
   7   9   2      107.82      120.08      8.32 o 
   8   9   2     2094.01     2080.27     34.12 o 
   9   9   2      366.78      337.41     14.56 o 
  10   9   2       73.50       70.22     14.73 o 
  11   9   2        8.74       31.04     13.23 o 
  12   9   2      376.35      362.59     21.49 o 
 -12  10   2      287.74      310.06     25.40 o 
 -11  10   2        6.02        6.10     10.79 o 
 -10  10   2       72.78       65.38     11.83 o 
  -9  10   2       19.41        3.31      9.66 o 
  -8  10   2     1005.37     1031.95     22.45 o 
  -7  10   2        0.82       12.42      6.05 o 
  -6  10   2      818.91      797.54     14.35 o 
  -5  10   2      328.33      325.48      9.23 o 
  -4  10   2     5787.43     5848.83     59.57 o 
  -3  10   2      744.61      762.20     11.74 o 
  -2  10   2      792.21      639.69     10.76 o 
  -1  10   2      259.14      252.46      7.33 o 
   0  10   2      458.00      470.34      9.42 o 
   1  10   2        6.01       20.57      5.24 o 
   2  10   2      464.95      431.39      9.46 o 
   3  10   2      770.92      738.22     12.39 o 
   4  10   2     2142.19     2092.37     30.42 o 
   5  10   2     1400.47     1509.93     20.00 o 
   6  10   2      599.25      579.64     12.19 o 
   7  10   2      625.45      621.87     17.29 o 
   8  10   2      881.66      797.27     20.42 o 
   9  10   2       68.28       58.91     10.12 o 
  10  10   2      135.53      118.76     14.81 o 
  11  10   2        3.75        4.99     12.00 o 
 -11  11   2        2.81       26.16     11.76 o 
 -10  11   2       18.80       10.95     11.02 o 
  -9  11   2     1624.21     1599.96     36.29 o 
  -8  11   2     1548.55     1528.38     28.87 o 
  -7  11   2      755.65      709.10     17.19 o 
  -6  11   2       70.36       74.34      8.69 o 
  -5  11   2     1468.11     1528.01     23.24 o 
  -4  11   2      714.39      738.77     22.84 o 
  -3  11   2      144.75      117.63      7.64 o 
  -2  11   2        5.80       17.26      4.98 o 
  -1  11   2     3836.04     3776.93     36.93 o 
   0  11   2     2408.59     2499.92     26.93 o 
   1  11   2       46.09       63.09      6.64 o 
   2  11   2     2030.79     1822.64     22.02 o 
   3  11   2       13.26       29.57      5.25 o 
   4  11   2     4655.60     4505.33     44.05 o 
   5  11   2      126.78      126.88      7.39 o 
   6  11   2        6.42        0.00      6.28 o 
   7  11   2      441.89      483.71     15.89 o 
   8  11   2     2563.65     2522.82     39.99 o 
   9  11   2      227.95      205.45     15.61 o 
  10  11   2      131.65      131.93     15.03 o 
  11  11   2        0.09       12.32     15.14 o 
 -11  12   2      609.91      592.55     23.78 o 
 -10  12   2      709.68      635.64     33.24 o 
  -9  12   2     1012.30     1020.33     28.88 o 
  -8  12   2       14.57       16.95      9.21 o 
  -7  12   2       20.75       19.93      8.30 o 
  -6  12   2       41.63       52.31     11.32 o 
  -5  12   2      231.22      264.49     12.24 o 
  -4  12   2     1215.63     1248.99     20.45 o 
  -3  12   2      195.99      191.03      9.58 o 
  -2  12   2     9410.68     9311.27     89.43 o 
  -1  12   2       16.31       23.66      5.76 o 
   0  12   2      274.93      249.14      8.31 o 
   1  12   2     1554.43     1689.90     21.24 o 
   2  12   2      646.56      726.58     13.20 o 
   3  12   2       23.08       22.70      5.34 o 
   4  12   2     1807.05     1694.93     22.08 o 
   5  12   2     3282.56     2915.13     65.81 o 
   6  12   2      304.58      338.00     11.76 o 
   7  12   2     1964.77     1966.30     33.60 o 
   8  12   2      572.21      613.21     19.06 o 
   9  12   2      842.22      815.95     22.12 o 
  10  12   2     1121.93     1046.08     39.08 o 
  11  12   2      462.94      494.67     29.66 o 
 -10  13   2       25.85       14.13     11.56 o 
  -9  13   2        9.55        2.95     10.97 o 
  -8  13   2      102.57      100.52     14.01 o 
  -7  13   2     1338.79     1332.00     27.19 o 
  -6  13   2      114.01       99.53      9.99 o 
  -5  13   2     2494.05     2422.75     64.98 o 
  -4  13   2      580.61      534.65     16.23 o 
  -3  13   2      226.93      248.10      9.96 o 
  -2  13   2      610.90      611.92     14.02 o 
  -1  13   2      424.06      387.17      9.99 o 
   0  13   2     1584.53     1618.94     21.13 o 
   1  13   2     4738.38     4867.82     47.19 o 
   2  13   2       15.74        7.30      6.48 o 
   3  13   2        1.97        0.55      5.43 o 
   4  13   2       64.82       74.05      7.96 o 
   5  13   2      383.10      328.45     11.73 o 
   6  13   2      498.64      473.54     14.14 o 
   7  13   2     1830.94     1806.67     32.77 o 
   8  13   2      608.61      564.87     21.66 o 
   9  13   2      385.07      403.80     19.58 o 
  10  13   2        8.09        0.00     20.28 o 
 -10  14   2       17.49        1.98     11.63 o 
  -9  14   2      860.53      921.80     28.80 o 
  -8  14   2      112.97      100.77     11.12 o 
  -7  14   2      416.28      386.45     18.04 o 
  -6  14   2        0.48       17.40     13.23 o 
  -5  14   2       42.59       34.07      9.00 o 
  -4  14   2      302.48      304.75     13.09 o 
  -3  14   2     2465.00     2440.26     58.23 o 
  -2  14   2      210.36      198.56      9.86 o 
  -1  14   2       15.23       27.12      7.61 o 
   0  14   2       33.64       44.96      6.76 o 
   1  14   2     1120.87     1175.72     20.97 o 
   2  14   2       28.43       40.09      6.61 o 
   3  14   2      950.37      879.77     17.76 o 
   4  14   2       84.37       65.16      8.38 o 
   5  14   2     2066.98     1978.97     75.44 o 
   6  14   2        3.14       12.87      8.50 o 
   7  14   2      646.31      569.59     21.66 o 
   8  14   2      152.83      121.05     13.33 o 
   9  14   2      112.72       99.55     13.02 o 
  10  14   2       38.14       50.71     17.09 o 
  -9  15   2       16.86       23.19     11.50 o 
  -8  15   2      209.43      250.55     16.55 o 
  -7  15   2      406.24      336.76     15.14 o 
  -6  15   2      777.33      760.80     21.03 o 
  -5  15   2     2348.61     2381.04     38.46 o 
  -4  15   2       51.51       50.70      9.00 o 
  -3  15   2      325.88      271.55     16.54 o 
  -2  15   2     2000.51     1813.81     31.16 o 
  -1  15   2     1464.31     1418.60     26.58 o 
   0  15   2      149.98      130.43      9.17 o 
   1  15   2     1096.19     1102.95     17.81 o 
   2  15   2      258.00      280.09     11.19 o 
   3  15   2      271.03      285.12     11.63 o 
   4  15   2     2326.40     2297.26     36.71 o 
   5  15   2      248.84      310.44     12.53 o 
   6  15   2      138.92      111.16     11.06 o 
   7  15   2     1129.52     1117.77     30.24 o 
   8  15   2      507.57      529.11     22.18 o 
   9  15   2       15.45        1.67     10.59 o 
  -9  16   2      112.36      114.13     14.36 o 
  -8  16   2      138.75      164.89     15.13 o 
  -7  16   2       16.80       23.71     10.03 o 
  -6  16   2      912.51     1010.29     24.60 o 
  -5  16   2      981.05      989.54     24.03 o 
  -4  16   2      234.89      310.19     14.39 o 
  -3  16   2     1652.81     1731.61     31.34 o 
  -2  16   2      764.97      828.94     21.08 o 
  -1  16   2      206.47      246.57     12.85 o 
   0  16   2      649.28      592.92     20.64 o 
   1  16   2     1197.67     1187.49     25.04 o 
   2  16   2      694.12      631.80     16.05 o 
   3  16   2     1024.09      973.33     20.00 o 
   4  16   2      118.79       84.88      9.19 o 
   5  16   2       23.82       30.41      9.21 o 
   6  16   2       51.25       43.69      9.62 o 
   7  16   2       15.23       18.28     11.67 o 
   8  16   2        0.56        0.00     12.02 o 
  -8  17   2       70.66       63.88     13.55 o 
  -7  17   2      389.32      384.20     16.97 o 
  -6  17   2      251.99      236.98     14.25 o 
  -5  17   2       31.20       45.43     15.19 o 
  -4  17   2        2.49       14.42      9.20 o 
  -3  17   2       68.66       61.23     10.53 o 
  -2  17   2      549.43      522.09     17.67 o 
  -1  17   2      780.22      720.21     19.98 o 
   0  17   2      829.95      858.39     25.71 o 
   1  17   2      426.14      409.80     27.03 o 
   2  17   2      639.32      703.14     20.64 o 
   3  17   2       24.03       21.45      9.24 o 
   4  17   2       20.79       14.31      9.49 o 
   5  17   2      486.13      488.41     20.95 o 
   6  17   2       51.28       58.29     13.13 o 
   7  17   2     1023.56      929.47     29.15 o 
  -7  18   2        0.17        0.91     10.73 o 
  -6  18   2      216.33      252.23     15.23 o 
  -5  18   2      290.00      283.50     15.14 o 
  -4  18   2     1189.72     1147.47     26.83 o 
  -3  18   2      726.41      664.64     20.63 o 
  -2  18   2      141.00      154.66     12.38 o 
  -1  18   2       95.06       97.43     13.23 o 
   0  18   2      103.10       95.34     12.92 o 
   1  18   2      131.69      141.51     20.42 o 
   2  18   2      521.44      560.02     26.61 o 
   3  18   2     1376.61     1315.72     40.52 o 
   4  18   2      692.42      642.92     26.06 o 
   5  18   2       43.45       27.39     10.34 o 
   6  18   2      818.14      742.08     25.61 o 
   7  18   2       29.81       33.27     19.71 o 
  -6  19   2       83.59       50.86     11.46 o 
  -5  19   2       63.25       57.78     10.98 o 
  -4  19   2       64.09       90.39     11.81 o 
  -3  19   2       88.33       77.05     11.65 o 
  -2  19   2      243.54      261.41     17.33 o 
  -1  19   2      275.21      280.79     18.01 o 
   0  19   2      554.68      591.65     28.52 o 
   1  19   2       28.51       46.13     15.22 o 
   2  19   2      256.49      258.08     24.46 o 
   3  19   2      171.94      132.59     17.68 o 
   4  19   2      381.21      362.36     28.26 o 
   5  19   2        5.31        1.33      9.63 o 
  -4  20   2      136.19      154.95     13.56 o 
  -3  20   2       46.59       55.09     13.44 o 
  -2  20   2      603.69      654.17     25.25 o 
  -1  20   2       69.16       69.45     15.88 o 
   0  20   2      160.74      191.82     25.45 o 
   1  20   2      140.12      150.03     18.61 o 
   2  20   2      418.12      463.95     26.73 o 
   3  20   2        9.34       13.82     14.49 o 
   4  20   2      253.61      283.75     29.57 o 
  -1  21   2      131.25      109.19     18.04 o 
   0  21   2       69.01       58.47     16.33 o 
   1  21   2      350.47      400.68     32.38 o 
 -13   0   3        4.38       23.42     15.73 o 
 -11   0   3     1825.42     2023.14     68.52 o 
  -9   0   3      752.47      804.16     20.17 o 
  -7   0   3      390.10      384.46     12.68 o 
  -5   0   3     3381.31     3302.99     43.96 o 
  -3   0   3      584.13      623.16     11.82 o 
  -1   0   3      451.77      373.32     12.03 o 
   1   0   3    14849.74    16038.82    216.94 o 
   3   0   3     5842.05     6323.64    165.67 o 
   5   0   3      601.27      726.20     48.31 o 
   7   0   3       85.61      101.45     12.50 o 
  11   0   3      345.04      398.25     57.78 o 
  13   0   3      334.62      288.19     23.74 o 
 -13   1   3        0.68        4.82     10.98 o 
 -12   1   3       42.75       38.68     11.33 o 
 -11   1   3      184.00      208.49     21.03 o 
 -10   1   3        2.87        0.00      5.91 o 
  -9   1   3       44.98       51.10      6.11 o 
  -8   1   3     1043.70      990.20     15.29 o 
  -7   1   3     3508.37     3280.72     32.87 o 
  -6   1   3     1134.74     1331.88     17.88 o 
  -5   1   3     7821.48     7619.43     64.36 o 
  -4   1   3    16130.03    17269.58    150.72 o 
  -3   1   3     1508.33     1776.05     17.39 o 
  -2   1   3     2557.67     2732.06     23.87 o 
  -1   1   3    18250.36    18664.24    205.12 o 
   0   1   3     1477.42     1471.16     12.35 o 
   1   1   3     1242.02     1261.73     12.19 o 
   2   1   3    67718.33    75513.02    730.23 o 
   3   1   3    11298.11    11714.00    104.76 o 
   4   1   3     4517.35     4657.33     49.96 o 
   5   1   3    23129.42    24362.27    212.50 o 
   6   1   3       46.30       53.49      5.67 o 
   7   1   3       58.39       91.99      6.76 o 
   8   1   3      219.16      223.17     11.46 o 
   9   1   3      751.98      799.33     51.45 o 
  10   1   3       52.09       18.61      9.59 o 
  11   1   3      606.93      611.57     20.08 o 
  12   1   3       87.88      103.64     15.96 o 
  13   1   3       11.44       22.33     16.53 o 
 -13   2   3      726.41      739.14     32.55 o 
 -12   2   3       69.77       78.46     11.11 o 
 -11   2   3     2347.74     2335.78     44.89 o 
 -10   2   3        2.79        0.00      5.76 o 
  -9   2   3     1282.30     1318.26     17.33 o 
  -8   2   3      790.13      781.47     13.02 o 
  -7   2   3      342.73      349.38      8.61 o 
  -6   2   3      293.82      350.57      9.07 o 
  -5   2   3    22097.42    23027.41    200.07 o 
  -4   2   3     1460.87     1417.15     14.17 o 
  -3   2   3      135.31      101.38      4.37 o 
  -2   2   3      371.82      271.54      5.51 o 
  -1   2   3     6407.30     6658.30     58.97 o 
   0   2   3       39.11        2.31      4.74 o 
   1   2   3     9376.59     9982.86     79.24 o 
   2   2   3      215.87      164.82      7.40 o 
   3   2   3      595.61      650.51      9.87 o 
   4   2   3     9383.43    10012.77    105.01 o 
   5   2   3      311.10      273.84     12.02 o 
   6   2   3     3003.64     3467.41     37.41 o 
   7   2   3      100.44      124.28      6.68 o 
   8   2   3      304.30      241.19     13.54 o 
   9   2   3      440.08      402.79     15.15 o 
  10   2   3       14.01       22.14      9.65 o 
  11   2   3       12.68       23.51     10.10 o 
  12   2   3        1.76        5.95     10.72 o 
  13   2   3      183.94      204.72     15.14 o 
 -13   3   3      194.54      179.38     16.60 o 
 -12   3   3        8.89       10.42     13.94 o 
 -11   3   3        0.91        0.00      9.57 o 
 -10   3   3     2301.58     2152.64     27.43 o 
  -9   3   3        6.19        0.00      4.97 o 
  -8   3   3     2145.19     2136.55     22.87 o 
  -7   3   3       26.15       45.48      4.93 o 
  -6   3   3       90.05       67.67      5.33 o 
  -5   3   3     1103.57     1177.86     13.33 o 
  -4   3   3     1372.30     1349.11     13.87 o 
  -3   3   3     1346.66     1375.99     13.27 o 
  -2   3   3     2855.30     2606.71     28.25 o 
  -1   3   3     9753.28    11338.92    110.35 o 
   0   3   3    15701.01    15701.10    114.04 o 
   1   3   3     5640.04     5706.08     43.43 o 
   2   3   3     4716.62     5105.09     59.57 o 
   3   3   3     1947.13     1579.69     16.23 o 
   4   3   3      163.39      193.98      5.11 o 
   5   3   3      365.77      426.96      7.72 o 
   6   3   3       73.79       60.97      7.83 o 
   7   3   3     1135.73     1055.39     20.67 o 
   8   3   3      137.08      126.62      9.64 o 
   9   3   3     1868.84     1860.03     36.79 o 
  10   3   3     2426.27     2295.14     38.55 o 
  11   3   3      151.54      141.64     12.61 o 
  12   3   3      670.15      603.21     27.91 o 
  13   3   3      319.52      350.59     27.47 o 
 -13   4   3      364.30      371.08     20.82 o 
 -12   4   3     1199.59     1126.41     33.42 o 
 -11   4   3      164.47      190.53     15.41 o 
 -10   4   3      190.99      238.77     11.10 o 
  -9   4   3       69.55       73.09      6.18 o 
  -8   4   3       13.90       12.28      4.84 o 
  -7   4   3       98.98      129.39      8.50 o 
  -6   4   3      337.43      301.06      6.87 o 
  -5   4   3     1436.08     1489.04     15.78 o 
  -4   4   3       11.93       22.13      4.95 o 
  -3   4   3     6156.55     6587.33     58.07 o 
  -2   4   3     7043.25     7209.26     65.28 o 
  -1   4   3    54127.80    58986.94    496.59 o 
   0   4   3     2776.59     2673.13     22.14 o 
   1   4   3       27.13       60.93      3.44 o 
   2   4   3     2071.98     1908.98     18.72 o 
   3   4   3      230.32      198.72      5.18 o 
   4   4   3    11907.21    11860.14     96.81 o 
   5   4   3      127.19      150.31      6.55 o 
   6   4   3    19676.58    20253.20    179.93 o 
   7   4   3        5.33        9.81     11.73 o 
   8   4   3       64.81       91.41      9.53 o 
   9   4   3        7.49       11.00      8.71 o 
  10   4   3      938.22      994.97     27.13 o 
  11   4   3      374.67      365.96     16.41 o 
  12   4   3       99.94       81.34     12.05 o 
  13   4   3      119.84      141.97     14.15 o 
 -13   5   3        3.01        0.00     15.29 o 
 -12   5   3      165.79      174.79     16.18 o 
 -11   5   3      909.81      915.61     27.57 o 
 -10   5   3     6629.51     6368.84     76.83 o 
  -9   5   3      861.64      889.24     14.10 o 
  -8   5   3     2168.71     1992.17     22.05 o 
  -7   5   3        1.83        1.42      6.04 o 
  -6   5   3      254.52      311.53      8.81 o 
  -5   5   3     1196.85     1269.43     14.27 o 
  -4   5   3     3968.39     3823.74     32.06 o 
  -3   5   3     2460.73     2316.05     25.88 o 
  -2   5   3    27121.80    29196.46    402.94 o 
  -1   5   3       36.05       33.31      4.21 o 
   0   5   3      365.56      347.00      5.73 o 
   1   5   3     2036.22     2083.94     20.20 o 
   2   5   3     8753.46     9046.83     74.28 o 
   3   5   3        3.63       25.15      3.66 o 
   4   5   3     3420.97     3617.46     33.87 o 
   5   5   3     2617.24     2647.65     26.95 o 
   6   5   3     2169.05     2251.90     24.54 o 
   7   5   3       46.20       57.44      6.70 o 
   8   5   3     1872.30     1818.32     28.62 o 
   9   5   3      526.58      498.47     28.31 o 
  10   5   3     2340.50     2385.50     48.70 o 
  11   5   3       59.30       72.26     12.77 o 
  12   5   3     1027.37      896.49     25.25 o 
 -13   6   3      284.34      297.47     25.07 o 
 -12   6   3       65.20       53.50     16.30 o 
 -11   6   3      106.46       93.53     10.90 o 
 -10   6   3      468.13      451.82     16.25 o 
  -9   6   3      226.01      204.81     10.29 o 
  -8   6   3       18.71        4.48      5.37 o 
  -7   6   3     2326.52     2386.90     25.83 o 
  -6   6   3      109.89      107.77      6.38 o 
  -5   6   3      450.92      391.64      7.40 o 
  -4   6   3     1526.87     1470.46     15.25 o 
  -3   6   3      466.27      376.02      7.48 o 
  -2   6   3      417.29      343.77      7.45 o 
  -1   6   3     6119.63     6260.07     53.05 o 
   0   6   3      731.50      597.60      8.71 o 
   1   6   3     4177.07     4394.07     38.76 o 
   2   6   3     8791.33     8940.31     74.05 o 
   3   6   3     4699.68     4421.11     39.93 o 
   4   6   3     1369.56     1265.63     15.79 o 
   5   6   3     4871.30     5028.38     46.09 o 
   6   6   3     5133.16     5163.16     47.98 o 
   7   6   3     1822.25     1780.64     31.76 o 
   8   6   3     2254.17     2023.22     30.71 o 
   9   6   3     1983.76     2103.47     34.97 o 
  10   6   3      867.53      828.12     24.13 o 
  11   6   3      184.51      179.27     13.00 o 
  12   6   3       17.72       37.92     13.71 o 
 -13   7   3       68.95       90.16     21.01 o 
 -12   7   3        3.36       17.72     15.45 o 
 -11   7   3       38.85       34.76     11.39 o 
 -10   7   3      119.16      123.81     11.32 o 
  -9   7   3     1847.05     1859.81     27.77 o 
  -8   7   3       11.25       13.47      5.57 o 
  -7   7   3     4343.49     4380.47     43.08 o 
  -6   7   3       64.73       74.83      4.90 o 
  -5   7   3        8.93       23.61      3.99 o 
  -4   7   3     6543.36     7231.42     62.60 o 
  -3   7   3      851.12     1063.55     13.79 o 
  -2   7   3    12385.88    13290.08    107.81 o 
  -1   7   3     6829.29     7265.18     61.50 o 
   0   7   3     2354.33     2341.39     23.16 o 
   1   7   3     1623.53     1476.29     16.62 o 
   2   7   3      157.62      137.93      5.50 o 
   3   7   3      985.11      984.01     13.38 o 
   4   7   3      584.24      592.20     10.46 o 
   5   7   3        7.41       12.35      5.11 o 
   6   7   3     3376.02     3505.28     35.47 o 
   7   7   3      171.87      144.67      8.40 o 
   8   7   3       76.99      106.89      8.44 o 
   9   7   3      228.58      217.90     12.69 o 
  10   7   3      714.96      740.12     20.90 o 
  11   7   3      743.60      664.47     32.09 o 
  12   7   3      783.54      739.46     51.99 o 
 -12   8   3      232.54      231.97     30.51 o 
 -11   8   3     1235.92     1383.09     33.83 o 
 -10   8   3     1426.86     1453.67     33.85 o 
  -9   8   3     1220.56     1254.26     32.79 o 
  -8   8   3     1113.60     1099.38     18.81 o 
  -7   8   3      101.81      114.98      7.35 o 
  -6   8   3      505.55      427.48     11.39 o 
  -5   8   3     5361.90     5636.20     51.69 o 
  -4   8   3     2389.60     2576.99     27.13 o 
  -3   8   3     1899.42     2046.89     24.30 o 
  -2   8   3       17.08       39.91      4.22 o 
  -1   8   3     1409.24     1710.45     21.19 o 
   0   8   3     5116.03     5263.51     46.46 o 
   1   8   3     3135.16     3144.70     30.38 o 
   2   8   3     5256.44     5607.96     49.77 o 
   3   8   3     8193.22     8913.06     75.75 o 
   4   8   3       22.57       16.21      6.41 o 
   5   8   3      444.60      443.06      9.86 o 
   6   8   3      571.79      571.15     11.45 o 
   7   8   3     1253.74     1184.41     20.15 o 
   8   8   3      738.19      755.63     23.76 o 
   9   8   3     2240.75     2255.60     37.16 o 
  10   8   3      146.47      127.48     14.73 o 
  11   8   3        9.27       23.62     12.72 o 
  12   8   3        1.58       26.01     13.38 o 
 -12   9   3      255.63      273.57     24.11 o 
 -11   9   3       98.15      145.60     28.93 o 
 -10   9   3      111.40      114.19     13.37 o 
  -9   9   3      359.02      290.26     13.50 o 
  -8   9   3      411.54      396.19     12.03 o 
  -7   9   3     9158.12     9283.53     98.34 o 
  -6   9   3      287.96      295.17      9.03 o 
  -5   9   3     1093.11     1123.39     17.18 o 
  -4   9   3       34.65       25.58      5.43 o 
  -3   9   3     3088.00     3338.68     33.10 o 
  -2   9   3      213.87      184.83      5.93 o 
  -1   9   3      679.84      732.41     11.16 o 
   0   9   3      753.98      875.73     12.57 o 
   1   9   3     1676.20     1690.76     19.53 o 
   2   9   3     1460.27     1581.55     18.89 o 
   3   9   3     1508.38     1538.34     18.95 o 
   4   9   3      460.41      540.81     10.82 o 
   5   9   3     1179.16     1181.79     16.89 o 
   6   9   3       21.45       28.83      5.66 o 
   7   9   3       14.80        6.06      6.59 o 
   8   9   3      191.07      172.30     10.33 o 
   9   9   3        0.92       16.95     11.25 o 
  10   9   3       35.04       40.98     12.47 o 
  11   9   3     1249.13     1164.43     73.63 o 
  12   9   3        0.50        0.00     15.47 o 
 -12  10   3      121.69      131.69     21.19 o 
 -11  10   3      692.83      762.76     36.42 o 
 -10  10   3      298.42      288.81     16.83 o 
  -9  10   3      107.33      107.76     10.49 o 
  -8  10   3      140.90      172.24      9.34 o 
  -7  10   3        4.85       24.97      6.79 o 
  -6  10   3      107.78       95.75      8.23 o 
  -5  10   3      517.49      488.73     21.59 o 
  -4  10   3        2.36       10.08      5.24 o 
  -3  10   3     1200.69     1004.50     16.43 o 
  -2  10   3     4857.71     5154.46     46.84 o 
  -1  10   3     4363.55     4407.63     41.10 o 
   0  10   3       47.17       41.10      5.84 o 
   1  10   3     2279.01     2157.10     29.02 o 
   2  10   3      372.60      352.66      8.74 o 
   3  10   3     1804.16     1632.86     20.25 o 
   4  10   3      171.42      176.40      8.00 o 
   5  10   3     1631.82     1534.43     20.41 o 
   6  10   3      268.79      290.85      9.22 o 
   7  10   3      814.27      780.10     16.67 o 
   8  10   3      229.86      211.45     12.31 o 
   9  10   3     2419.27     2364.06     47.56 o 
  10  10   3        1.43        3.31     11.78 o 
  11  10   3       79.68      100.68     16.58 o 
 -11  11   3      198.38      182.07     15.60 o 
 -10  11   3     1212.22     1170.74     31.83 o 
  -9  11   3     1526.83     1429.03     28.84 o 
  -8  11   3      895.24      850.02     31.76 o 
  -7  11   3     2500.52     2316.29     33.05 o 
  -6  11   3       41.89       37.24      6.72 o 
  -5  11   3     1569.87     1530.51     30.75 o 
  -4  11   3     2695.72     2549.52     31.55 o 
  -3  11   3      959.85      836.51     15.41 o 
  -2  11   3      185.20      212.09      7.22 o 
  -1  11   3     1264.02     1255.64     19.24 o 
   0  11   3      918.06      921.07     14.12 o 
   1  11   3     3947.22     3923.65     38.56 o 
   2  11   3       30.05       47.57      5.73 o 
   3  11   3     1872.18     1931.44     23.30 o 
   4  11   3     1371.13     1431.05     24.14 o 
   5  11   3     2501.33     2432.35     28.41 o 
   6  11   3      548.34      552.34     12.98 o 
   7  11   3       10.59       17.07      8.07 o 
   8  11   3      510.08      519.88     17.20 o 
   9  11   3       58.74       60.09     12.97 o 
  10  11   3       14.94       34.09     13.13 o 
  11  11   3     1289.17     1237.77     35.39 o 
 -11  12   3       41.47       76.91     13.91 o 
 -10  12   3       80.05       89.78     19.61 o 
  -9  12   3       41.67       30.06     11.19 o 
  -8  12   3     1146.40     1161.86     27.50 o 
  -7  12   3      123.52      113.81     10.43 o 
  -6  12   3      583.38      589.90     19.50 o 
  -5  12   3       46.63       48.84      8.49 o 
  -4  12   3     1252.99     1211.67     24.64 o 
  -3  12   3      388.14      362.21     11.08 o 
  -2  12   3       32.65       20.32      6.53 o 
  -1  12   3     1836.84     1921.17     22.88 o 
   0  12   3     4035.87     3839.05     38.22 o 
   1  12   3     1176.57     1230.81     19.61 o 
   2  12   3     1447.43     1419.74     19.34 o 
   3  12   3       56.20       61.06      6.42 o 
   4  12   3       97.33      128.43      7.23 o 
   5  12   3      112.28      103.39      7.27 o 
   6  12   3     1227.86     1124.13     20.69 o 
   7  12   3      307.27      281.62     14.39 o 
   8  12   3      359.94      346.62     15.14 o 
   9  12   3      595.97      611.16     19.92 o 
  10  12   3      253.97      236.44     18.20 o 
 -10  13   3      146.90      167.66     20.54 o 
  -9  13   3      698.93      661.23     24.08 o 
  -8  13   3      502.65      441.77     16.72 o 
  -7  13   3      125.87      131.99     19.26 o 
  -6  13   3     1179.29     1132.63     32.85 o 
  -5  13   3        6.37        5.44      7.95 o 
  -4  13   3        3.66        0.00     10.22 o 
  -3  13   3       47.42       61.87      8.67 o 
  -2  13   3       84.01       79.35      8.81 o 
  -1  13   3      179.99      156.48      8.77 o 
   0  13   3      206.56      235.74      9.47 o 
   1  13   3      332.91      371.56     11.52 o 
   2  13   3      252.53      265.95     10.24 o 
   3  13   3     1943.91     1905.89     24.31 o 
   4  13   3     2087.25     2186.13     27.02 o 
   5  13   3      999.65      979.47     19.29 o 
   6  13   3     1485.42     1422.43     40.98 o 
   7  13   3     2091.68     2127.53     36.47 o 
   8  13   3     1452.27     1427.04     29.36 o 
   9  13   3       36.13       47.49     16.51 o 
  10  13   3      596.12      629.77     31.81 o 
 -10  14   3      266.71      276.08     18.41 o 
  -9  14   3       30.72       30.29     13.76 o 
  -8  14   3      107.93      125.24     13.52 o 
  -7  14   3       23.40       23.15      9.19 o 
  -6  14   3     2466.42     2379.05     38.49 o 
  -5  14   3       32.52       29.01      8.91 o 
  -4  14   3     2189.29     2153.04     35.78 o 
  -3  14   3      689.32      637.55     19.39 o 
  -2  14   3     1082.31     1034.86     22.06 o 
  -1  14   3     2243.50     1996.78     32.03 o 
   0  14   3      154.54      150.31      9.26 o 
   1  14   3        8.95        8.17      6.23 o 
   2  14   3     1596.84     1475.85     39.29 o 
   3  14   3       11.95        1.72      5.94 o 
   4  14   3     1932.15     1870.91     31.39 o 
   5  14   3        0.81        0.00      7.30 o 
   6  14   3     3712.09     3658.32     51.84 o 
   7  14   3      171.83      206.67     13.45 o 
   8  14   3      338.45      308.71     17.57 o 
   9  14   3       73.63       70.67     13.07 o 
  -9  15   3      124.39      122.36     14.71 o 
  -8  15   3      774.13      833.44     23.12 o 
  -7  15   3        1.19        0.00      8.81 o 
  -6  15   3        1.53        0.45     14.69 o 
  -5  15   3      255.04      267.93     13.47 o 
  -4  15   3      308.78      309.32     13.85 o 
  -3  15   3      161.47      160.26     11.50 o 
  -2  15   3     1443.38     1535.63     28.34 o 
  -1  15   3      319.61      356.09     14.25 o 
   0  15   3      127.25      137.29     12.43 o 
   1  15   3      347.94      347.75     13.92 o 
   2  15   3      557.87      518.71     13.53 o 
   3  15   3     2343.54     2491.74     34.10 o 
   4  15   3      140.29      147.40     11.51 o 
   5  15   3      215.57      210.97     13.54 o 
   6  15   3      168.99      189.82     17.04 o 
   7  15   3      125.84      150.46     14.48 o 
   8  15   3      129.81      140.30     20.07 o 
   9  15   3        0.89        0.00     10.98 o 
  -9  16   3       17.23       22.98     12.17 o 
  -8  16   3      280.44      340.18     20.22 o 
  -7  16   3      391.46      368.56     16.29 o 
  -6  16   3      365.83      352.13     15.63 o 
  -5  16   3      471.60      487.49     17.33 o 
  -4  16   3      281.15      318.25     14.49 o 
  -3  16   3      221.24      235.20     13.52 o 
  -2  16   3       61.95       29.99     11.41 o 
  -1  16   3       57.59       68.36     10.11 o 
   0  16   3     1033.13     1058.48     23.47 o 
   1  16   3      401.45      358.69     14.44 o 
   2  16   3     2480.74     2387.37     33.23 o 
   3  16   3      345.99      375.38     13.32 o 
   4  16   3        1.28        0.51      7.71 o 
   5  16   3       52.42       52.04      8.91 o 
   6  16   3       69.30       76.10     12.74 o 
   7  16   3      200.04      169.07     14.44 o 
   8  16   3      647.63      639.55     24.50 o 
  -8  17   3      659.97      660.09     22.09 o 
  -7  17   3      108.70      120.54     12.49 o 
  -6  17   3       34.86       47.48     10.25 o 
  -5  17   3       59.74       69.04     10.91 o 
  -4  17   3        0.93        0.00      8.57 o 
  -3  17   3     1750.99     1616.94     31.44 o 
  -2  17   3      207.53      195.87     13.03 o 
  -1  17   3      557.73      467.68     18.79 o 
   0  17   3       13.02       12.93      9.45 o 
   1  17   3      590.89      587.03     21.76 o 
   2  17   3     1131.30     1159.32     29.69 o 
   3  17   3       19.33       16.27      9.18 o 
   4  17   3     1167.48     1146.58     26.33 o 
   5  17   3     1067.85     1084.02     25.54 o 
   6  17   3      453.76      438.79     24.42 o 
   7  17   3      144.99      166.66     15.50 o 
  -7  18   3      399.23      418.13     18.30 o 
  -6  18   3      150.45      128.66     12.60 o 
  -5  18   3      590.19      617.08     20.23 o 
  -4  18   3       59.91       59.87     10.83 o 
  -3  18   3      197.59      201.55     13.91 o 
  -2  18   3      111.48      110.73     12.11 o 
  -1  18   3      363.10      386.19     16.28 o 
   0  18   3       36.43       48.82     12.54 o 
   1  18   3       94.57       82.35     12.53 o 
   2  18   3      768.24      794.25     46.69 o 
   3  18   3      250.83      260.26     20.10 o 
   4  18   3       16.60       11.69     13.22 o 
   5  18   3      111.05      101.03     11.74 o 
   6  18   3       11.77        8.05     13.55 o 
  -6  19   3       22.62       20.51     12.16 o 
  -5  19   3       13.92       16.26     10.07 o 
  -4  19   3      130.68      137.53     12.88 o 
  -3  19   3      818.91      836.33     23.67 o 
  -2  19   3       38.26       27.80     12.07 o 
  -1  19   3       16.19        8.12     11.69 o 
   0  19   3       16.45        0.00     15.84 o 
   1  19   3      132.11      126.72     23.01 o 
   2  19   3      609.63      602.48     56.21 o 
   3  19   3     1002.18     1041.95     50.01 o 
   4  19   3       15.87        6.66     15.96 o 
   5  19   3      934.78      932.24     53.92 o 
  -4  20   3      373.29      389.93     25.36 o 
  -3  20   3      443.95      428.12     21.91 o 
  -2  20   3       61.66       67.39     14.25 o 
  -1  20   3      228.29      180.83     16.92 o 
   0  20   3      220.45      237.41     20.66 o 
   1  20   3      213.78      176.27     38.59 o 
   2  20   3       10.46       19.90     14.98 o 
   3  20   3        9.40       16.02     14.88 o 
   4  20   3        0.24        0.00     13.92 o 
  -1  21   3        2.87        4.50     14.35 o 
   0  21   3       73.11      101.67     18.11 o 
 -12   0   4      215.50      208.69     24.72 o 
 -10   0   4        1.02        0.00      8.45 o 
  -8   0   4      311.61      388.36     13.82 o 
  -6   0   4      545.73      406.40     12.55 o 
  -4   0   4     1516.61     1230.63     20.07 o 
  -2   0   4     2717.44     2686.10     33.95 o 
   0   0   4    17002.24    17251.84    259.22 o 
   2   0   4    12736.91    13502.78    188.13 o 
   4   0   4      131.12      147.63     10.53 o 
   6   0   4    17398.13    17919.36    256.08 o 
   8   0   4     1509.52     1710.26     42.03 o 
  10   0   4     3609.79     3497.06     72.34 o 
  12   0   4     1656.13     1836.65     52.32 o 
 -13   1   4       20.18       33.97     15.68 o 
 -12   1   4       38.78       29.65     10.07 o 
 -11   1   4      111.19      101.25     12.93 o 
 -10   1   4      819.46      750.33     22.04 o 
  -9   1   4      474.41      486.81     12.72 o 
  -8   1   4        3.76       23.57      5.38 o 
  -7   1   4      447.31      469.22      9.84 o 
  -6   1   4     4349.39     4327.94     42.15 o 
  -5   1   4     1084.86      916.65     15.48 o 
  -4   1   4     7820.48     8050.38     66.86 o 
  -3   1   4     2330.02     2407.42     27.92 o 
  -2   1   4     1488.89     1769.49     16.81 o 
  -1   1   4    20198.72    20755.77    162.62 o 
   0   1   4     2718.98     2628.41     21.11 o 
   1   1   4      504.16      626.19     10.46 o 
   2   1   4    11264.17    11938.65    104.19 o 
   3   1   4     1035.96     1141.46     17.59 o 
   4   1   4      338.25      293.19     12.54 o 
   5   1   4     2397.75     2720.65     29.97 o 
   6   1   4        8.79        2.77      5.05 o 
   7   1   4       35.98       40.05      8.07 o 
   8   1   4     2347.23     2245.16     35.09 o 
   9   1   4      873.03      888.97     25.65 o 
  10   1   4      374.42      349.69     15.73 o 
  11   1   4       86.61      100.77     11.76 o 
  12   1   4        8.44       25.29     22.58 o 
  13   1   4       61.61       47.00     12.30 o 
 -13   2   4       83.74       72.36     14.03 o 
 -12   2   4        1.73        8.11     11.28 o 
 -11   2   4      276.88      217.95     11.45 o 
 -10   2   4      188.78      139.21      8.78 o 
  -9   2   4       83.30       62.73      5.71 o 
  -8   2   4      231.51      258.80      7.80 o 
  -7   2   4        5.68        8.00      5.12 o 
  -6   2   4     4150.41     4254.43     46.23 o 
  -5   2   4     4171.39     4513.95     40.73 o 
  -4   2   4    17028.03    17181.31    150.19 o 
  -3   2   4     3769.98     3840.43     33.32 o 
  -2   2   4     4203.35     4090.33     34.85 o 
  -1   2   4    10576.80    10526.57     83.53 o 
   0   2   4     1950.32     1860.37     19.48 o 
   1   2   4       10.22       20.20      2.80 o 
   2   2   4     3201.48     3463.96     38.79 o 
   3   2   4     7042.54     7753.59     78.81 o 
   4   2   4     2946.79     3505.91     39.76 o 
   5   2   4     1740.17     1747.63     23.74 o 
   6   2   4     3418.64     3564.22     38.73 o 
   7   2   4     2472.66     2296.05     40.00 o 
   8   2   4      198.97      235.47     18.49 o 
   9   2   4     1636.60     1530.65     29.18 o 
  10   2   4      247.14      227.53     13.52 o 
  11   2   4      120.71      130.02     12.26 o 
  12   2   4      593.67      560.96     20.65 o 
  13   2   4      326.75      311.88     17.56 o 
 -13   3   4      128.51      142.68     15.37 o 
 -12   3   4      221.18      240.46     16.98 o 
 -11   3   4     2681.10     2471.58     39.33 o 
 -10   3   4     1428.48     1417.07     20.43 o 
  -9   3   4      652.59      567.43     11.22 o 
  -8   3   4      505.34      619.90     11.00 o 
  -7   3   4      367.88      357.24      8.73 o 
  -6   3   4     1856.85     1887.63     19.44 o 
  -5   3   4    13271.34    14705.17    109.76 o 
  -4   3   4     9247.45     9061.45     68.98 o 
  -3   3   4     1744.68     1835.23     17.69 o 
  -2   3   4       41.18       47.90      6.69 o 
  -1   3   4    48257.82    49837.55    472.91 o 
   0   3   4     1741.31     1666.68     19.83 o 
   1   3   4    22323.45    23672.78    184.56 o 
   2   3   4      610.47      749.60      9.31 o 
   3   3   4      488.33      505.08      8.35 o 
   4   3   4     3974.60     3725.43     38.34 o 
   5   3   4     4300.01     4312.95     44.22 o 
   6   3   4     1158.44     1116.35     17.30 o 
   7   3   4       19.38       32.74      9.69 o 
   8   3   4      825.61      754.15     26.69 o 
   9   3   4      918.85      970.39     22.77 o 
  10   3   4      254.54      279.35     14.41 o 
  11   3   4       35.51       33.95     10.21 o 
  12   3   4       38.38       40.86     11.12 o 
  13   3   4       16.90       23.09     11.30 o 
 -13   4   4      666.14      587.36     29.86 o 
 -12   4   4      298.89      295.52     17.75 o 
 -11   4   4      174.70      193.39     12.42 o 
 -10   4   4       92.87       99.88      9.43 o 
  -9   4   4       12.39       10.23      5.51 o 
  -8   4   4       52.17       79.18      5.96 o 
  -7   4   4     4137.60     4074.47     36.42 o 
  -6   4   4      213.11      201.54      6.14 o 
  -5   4   4      420.01      346.85      6.96 o 
  -4   4   4       71.66      124.13      4.33 o 
  -3   4   4     8046.76     8357.58     69.08 o 
  -2   4   4     8948.69     9539.10     85.25 o 
  -1   4   4     4045.69     4393.82     37.57 o 
   0   4   4     1982.81     2074.71     18.15 o 
   1   4   4      370.32      324.47      5.45 o 
   2   4   4     6823.74     6946.87     57.94 o 
   3   4   4     3739.48     3646.04     33.04 o 
   4   4   4      347.55      498.78      9.14 o 
   5   4   4       66.57       58.07      4.51 o 
   6   4   4     1825.88     1727.18     23.13 o 
   7   4   4     2090.88     1916.40     25.74 o 
   8   4   4      350.09      329.81     13.34 o 
   9   4   4     1685.18     1728.82     35.78 o 
  10   4   4      568.24      598.26     19.04 o 
  11   4   4      256.84      234.22     19.85 o 
  12   4   4        0.51        0.00     10.33 o 
 -13   5   4       40.58       64.78     16.46 o 
 -12   5   4      114.65      122.54     28.99 o 
 -11   5   4      120.64       78.59     10.72 o 
 -10   5   4      203.80      203.73     12.51 o 
  -9   5   4     1117.41     1109.16     17.67 o 
  -8   5   4      174.59      163.20      6.81 o 
  -7   5   4       86.58      103.75      5.84 o 
  -6   5   4     3755.18     3898.90     34.38 o 
  -5   5   4      255.14      204.89      5.66 o 
  -4   5   4       35.24       31.97      4.77 o 
  -2   5   4     1315.88     1493.99     21.21 o 
  -1   5   4    13386.35    13596.70    108.34 o 
   0   5   4    14151.39    15950.03    126.96 o 
   1   5   4     1641.10     1766.02     18.02 o 
   2   5   4      845.22      850.03     12.96 o 
   3   5   4     3700.85     3660.72     33.74 o 
   4   5   4      505.83      547.91      9.35 o 
   5   5   4      217.47      244.47      8.64 o 
   6   5   4      185.10      182.60      8.10 o 
   7   5   4       43.08       52.77      6.71 o 
   8   5   4       64.75       66.95      9.32 o 
   9   5   4     2675.45     2638.13     40.90 o 
  10   5   4        2.04        0.00     10.29 o 
  11   5   4      583.35      521.70     19.17 o 
  12   5   4      221.75      198.88     14.69 o 
 -13   6   4       13.89        0.00     14.93 o 
 -12   6   4       67.05       66.28     16.56 o 
 -11   6   4       86.58      117.60     12.32 o 
 -10   6   4      408.49      441.08     13.91 o 
  -9   6   4      963.42     1045.23     20.80 o 
  -8   6   4      472.67      431.68     13.84 o 
  -7   6   4     6032.05     6009.56     50.71 o 
  -6   6   4       10.90       14.66      4.15 o 
  -5   6   4      462.30      438.22      7.68 o 
  -4   6   4     1580.11     1718.99     21.03 o 
  -3   6   4     4127.46     3850.08     36.83 o 
  -2   6   4     2467.84     2964.36     31.51 o 
  -1   6   4     9638.42    10234.66     77.04 o 
   0   6   4     9378.03     9539.35     72.22 o 
   1   6   4     5208.67     5311.49     46.00 o 
   2   6   4     1045.49      951.13     12.36 o 
   3   6   4        5.64       20.57      3.95 o 
   4   6   4     9218.11     9919.57     83.22 o 
   5   6   4     3194.33     3004.98     30.45 o 
   6   6   4      392.12      376.44     10.65 o 
   7   6   4     3218.91     3249.81     38.40 o 
   8   6   4        8.30        9.17      8.31 o 
   9   6   4       12.52       14.41      8.96 o 
  10   6   4        8.54       10.81     11.57 o 
  11   6   4      105.21      112.52     12.70 o 
  12   6   4       49.71       48.27     14.16 o 
 -13   7   4       12.48        0.00     15.30 o 
 -12   7   4       20.52       49.10     16.51 o 
 -11   7   4      367.66      385.78     27.55 o 
 -10   7   4     2559.29     2529.42     39.35 o 
  -9   7   4      241.96      249.97      9.36 o 
  -8   7   4       47.39       95.21      7.08 o 
  -7   7   4      598.97      614.05     12.32 o 
  -6   7   4      692.44      705.06     12.47 o 
  -5   7   4     1370.94     1395.04     20.65 o 
  -4   7   4     4449.27     4523.92     41.75 o 
  -3   7   4     6260.43     6333.82     55.07 o 
  -2   7   4     1552.73     1667.80     18.38 o 
  -1   7   4     6482.95     6098.18     48.28 o 
   0   7   4     3727.53     4290.30     49.31 o 
   1   7   4     1420.19     1551.94     17.41 o 
   2   7   4     3593.59     3773.82     35.18 o 
   3   7   4     2300.89     2836.12     28.35 o 
   4   7   4     4459.80     4335.74     41.43 o 
   5   7   4     3312.77     3246.21     32.79 o 
   6   7   4      190.99      193.08     12.65 o 
   7   7   4       33.49       31.89      6.81 o 
   8   7   4     2242.40     2123.14     34.57 o 
   9   7   4     2252.00     2163.21     55.83 o 
  10   7   4      343.61      339.35     15.43 o 
  11   7   4      764.06      740.40     44.64 o 
  12   7   4        1.63        0.00     13.56 o 
 -12   8   4      775.92      831.14     35.64 o 
 -11   8   4      251.31      260.35     20.51 o 
 -10   8   4       23.46       70.47     14.63 o 
  -9   8   4        4.21        4.55      6.80 o 
  -8   8   4      286.63      245.89     10.07 o 
  -7   8   4      990.74      930.12     27.54 o 
  -6   8   4      784.16      742.08     13.09 o 
  -5   8   4     1157.34     1138.12     16.10 o 
  -4   8   4     3753.32     3606.89     35.16 o 
  -3   8   4     2645.70     2887.46     29.07 o 
  -2   8   4     6519.61     6125.54     53.78 o 
  -1   8   4     1243.26     1182.08     13.38 o 
   0   8   4     2146.85     2263.53     23.35 o 
   1   8   4      343.99      401.33      9.90 o 
   2   8   4     3560.47     3651.36     34.82 o 
   3   8   4      400.84      363.89      8.39 o 
   4   8   4      753.07      741.06     12.25 o 
   5   8   4     1026.63      894.12     14.15 o 
   6   8   4     1723.77     1704.98     24.54 o 
   7   8   4        2.00        0.00      8.87 o 
   8   8   4      223.69      245.44     12.49 o 
   9   8   4      370.65      342.36     14.74 o 
  10   8   4      705.57      704.12     25.14 o 
  11   8   4        5.01        5.62     12.56 o 
  12   8   4      441.55      394.12     32.75 o 
 -12   9   4      168.12      139.26     22.94 o 
 -11   9   4      385.61      362.28     18.54 o 
 -10   9   4     1643.68     1509.63     35.50 o 
  -9   9   4       22.59       13.57      8.96 o 
  -8   9   4      212.60      196.78      9.84 o 
  -7   9   4      190.26      154.22      8.99 o 
  -6   9   4     3161.42     3011.01     36.35 o 
  -5   9   4      102.93      100.18      8.51 o 
  -4   9   4     1418.03     1465.53     18.54 o 
  -3   9   4     3867.28     3792.75     36.80 o 
  -2   9   4     3629.93     3956.00     34.13 o 
  -1   9   4      442.90      586.11     12.40 o 
   0   9   4      341.00      376.47      8.29 o 
   1   9   4      722.70      919.83     13.34 o 
   2   9   4     2074.27     1905.82     21.70 o 
   3   9   4     1093.47     1149.22     15.90 o 
   4   9   4     3637.79     3542.07     35.64 o 
   5   9   4       45.61       76.62     10.27 o 
   6   9   4      233.15      237.44      9.74 o 
   7   9   4       76.04       75.29      8.79 o 
   8   9   4     1097.26     1099.64     20.75 o 
   9   9   4      675.68      637.77     23.21 o 
  10   9   4       24.97        8.15     11.83 o 
  11   9   4      156.61      182.32     16.91 o 
 -12  10   4      289.94      310.03     25.26 o 
 -11  10   4       35.89       35.53     11.87 o 
 -10  10   4      238.47      258.74     16.92 o 
  -9  10   4      509.20      521.16     19.98 o 
  -8  10   4     1354.63     1404.38     23.47 o 
  -7  10   4       38.17       46.16      7.16 o 
  -6  10   4     3240.64     3251.17     39.16 o 
  -5  10   4      364.88      365.87     11.23 o 
  -4  10   4       23.85       30.98      6.26 o 
  -3  10   4     1082.80     1216.25     16.81 o 
  -2  10   4     4351.44     4177.13     46.04 o 
  -1  10   4      306.52      298.82      7.64 o 
   0  10   4     2684.44     2582.53     27.17 o 
   1  10   4     1096.82     1071.33     15.14 o 
   2  10   4     1191.54     1241.80     16.79 o 
   3  10   4      926.62      775.28     16.61 o 
   4  10   4      780.78      780.86     13.56 o 
   5  10   4      628.77      684.85     13.10 o 
   6  10   4     3184.29     3197.06     38.81 o 
   7  10   4      170.18      191.06      9.70 o 
   8  10   4       52.34       74.64      9.82 o 
   9  10   4      456.44      492.37     21.17 o 
  10  10   4        3.30        3.01     11.46 o 
  11  10   4      179.97      229.60     27.64 o 
 -11  11   4       74.42       61.13     13.05 o 
 -10  11   4      278.51      256.04     16.76 o 
  -9  11   4      286.11      271.60     17.80 o 
  -8  11   4      304.86      328.71     12.28 o 
  -7  11   4      438.85      356.33     14.05 o 
  -6  11   4       63.76       46.83      7.21 o 
  -5  11   4     2874.89     2596.80     43.10 o 
  -4  11   4     1150.78     1183.63     20.57 o 
  -3  11   4       17.23        5.82      7.53 o 
  -2  11   4      593.58      605.21     15.57 o 
  -1  11   4      811.76      866.79     13.44 o 
   0  11   4       89.71      104.42     10.84 o 
   1  11   4     6726.52     7200.55     64.12 o 
   2  11   4      264.80      266.63      8.34 o 
   3  11   4      392.83      460.52     10.59 o 
   4  11   4      289.34      279.73     10.28 o 
   5  11   4      176.59      147.06      7.63 o 
   6  11   4       34.56       42.90      7.11 o 
   7  11   4      269.74      268.75     15.16 o 
   8  11   4      348.14      333.97     16.30 o 
   9  11   4      126.38      121.65     31.40 o 
  10  11   4     1110.52     1024.15     31.20 o 
  11  11   4      189.64      190.41     17.84 o 
 -11  12   4       41.81       40.97     12.30 o 
 -10  12   4        0.24        0.00     10.11 o 
  -9  12   4      105.06      104.44     11.10 o 
  -8  12   4      406.18      369.65     13.04 o 
  -7  12   4      955.51      889.26     18.64 o 
  -6  12   4        3.79        4.90      6.40 o 
  -5  12   4        4.06        0.04      7.68 o 
  -4  12   4      510.70      458.26     14.82 o 
  -3  12   4     1647.84     1538.33     26.68 o 
  -2  12   4      405.89      390.59     13.20 o 
  -1  12   4       52.32       37.65      6.50 o 
   0  12   4     7753.64     7736.28     74.79 o 
   1  12   4     1691.35     1668.87     21.37 o 
   2  12   4      237.89      253.03      8.61 o 
   3  12   4      536.23      480.69     11.27 o 
   4  12   4      588.40      572.23     12.50 o 
   5  12   4       80.13       71.82      7.54 o 
   6  12   4      521.56      513.56     16.54 o 
   7  12   4      438.77      415.17     15.69 o 
   8  12   4     1210.62     1225.93     26.96 o 
   9  12   4      259.11      242.24     17.46 o 
  10  12   4        9.63        7.76     12.42 o 
 -10  13   4       10.52       17.46     13.24 o 
  -9  13   4      291.63      322.72     17.51 o 
  -8  13   4       62.19      101.04     10.81 o 
  -7  13   4       29.63       23.97      9.59 o 
  -6  13   4      119.12      127.73     10.89 o 
  -5  13   4       34.63       40.90      8.77 o 
  -4  13   4       87.31       90.60      9.64 o 
  -3  13   4     3537.36     3450.10     46.88 o 
  -2  13   4      841.47      764.26     18.51 o 
  -1  13   4      164.48      193.77     10.73 o 
   0  13   4        6.98        8.46      6.70 o 
   1  13   4     1693.58     1692.56     33.65 o 
   2  13   4     2933.60     2865.25     31.97 o 
   3  13   4     1910.32     1878.55     24.24 o 
   4  13   4      548.85      563.01     12.75 o 
   5  13   4     1467.52     1429.91     31.15 o 
   6  13   4      105.59       87.17     10.44 o 
   7  13   4      191.92      187.77     12.74 o 
   8  13   4        5.66        4.16      9.63 o 
   9  13   4      737.77      792.41     27.31 o 
  10  13   4      263.62      283.93     23.67 o 
 -10  14   4       19.53       22.79     12.22 o 
  -9  14   4       16.41       25.59     10.14 o 
  -8  14   4      106.17      135.23     12.36 o 
  -7  14   4     1155.52     1138.84     26.02 o 
  -6  14   4      487.89      446.04     16.41 o 
  -5  14   4     1499.49     1468.27     28.41 o 
  -4  14   4       61.92       75.09      9.76 o 
  -3  14   4       29.85       39.48      9.10 o 
  -2  14   4      598.26      562.20     16.48 o 
  -1  14   4       40.00       45.58      9.02 o 
   0  14   4      863.66      882.31     20.23 o 
   1  14   4       48.70       63.32      7.17 o 
   2  14   4       28.82       24.19      6.41 o 
   3  14   4        7.51       14.92      6.33 o 
   4  14   4       72.43       53.24      7.77 o 
   5  14   4       94.32       81.81      8.72 o 
   6  14   4       36.69       46.41     16.11 o 
   7  14   4     2329.94     2325.56     39.34 o 
   8  14   4        3.71        0.00      9.42 o 
   9  14   4       43.53       31.83     15.40 o 
  -9  15   4      326.22      369.10     19.92 o 
  -8  15   4      261.00      252.80     14.47 o 
  -7  15   4       32.85        4.33      9.52 o 
  -6  15   4        0.30        0.00      9.40 o 
  -5  15   4      214.57      222.60     14.23 o 
  -4  15   4        0.88        0.00      8.78 o 
  -3  15   4     2476.26     2306.29     49.75 o 
  -2  15   4      223.31      207.78     12.40 o 
  -1  15   4     1286.16     1260.31     27.88 o 
   0  15   4        3.14        3.09      8.10 o 
   1  15   4     1575.75     1571.56     44.65 o 
   2  15   4        0.29        0.53      7.01 o 
   3  15   4     1204.87     1145.83     21.45 o 
   4  15   4      568.96      581.28     15.62 o 
   5  15   4       32.23       27.80      8.44 o 
   6  15   4      349.72      332.46     15.13 o 
   7  15   4      170.37      178.78     12.83 o 
   8  15   4      166.02      132.58     14.30 o 
   9  15   4      441.27      492.61     28.83 o 
  -9  16   4      391.20      420.77     21.51 o 
  -8  16   4       94.85      126.98     12.65 o 
  -7  16   4      547.11      609.02     22.47 o 
  -6  16   4      163.06      188.08     12.98 o 
  -5  16   4      230.12      260.61     14.19 o 
  -4  16   4      323.19      361.13     15.63 o 
  -3  16   4       68.53       52.17     10.35 o 
  -2  16   4     1287.87     1421.61     28.25 o 
  -1  16   4     2108.04     2063.47     35.08 o 
   0  16   4     2909.61     2651.81     40.87 o 
   1  16   4      149.09      136.24     11.08 o 
   2  16   4      442.96      397.61     19.68 o 
   3  16   4       15.63        3.19      9.35 o 
   4  16   4       59.39       62.14      8.85 o 
   5  16   4      789.86      819.13     19.26 o 
   6  16   4      766.03      783.24     21.97 o 
   7  16   4     1096.74     1070.71     34.05 o 
   8  16   4      229.87      190.30     16.10 o 
  -8  17   4       13.09       41.52     12.11 o 
  -7  17   4       19.40       11.34     10.32 o 
  -6  17   4      378.20      344.75     16.50 o 
  -5  17   4        3.58        0.81      9.27 o 
  -4  17   4      397.49      386.19     16.49 o 
  -3  17   4      644.02      644.39     20.09 o 
  -2  17   4      102.54      104.27     13.56 o 
  -1  17   4      329.10      300.83     14.83 o 
   0  17   4      347.99      396.69     16.26 o 
   1  17   4     1100.83      956.12     28.40 o 
   2  17   4      209.64      195.89     15.14 o 
   3  17   4      132.30      134.11     17.43 o 
   4  17   4      303.55      339.83     13.68 o 
   5  17   4       11.07        0.00      8.82 o 
   6  17   4        1.25        0.00     12.79 o 
   7  17   4        4.37        0.42     11.33 o 
  -7  18   4       33.39       47.36     13.35 o 
  -6  18   4      464.10      471.33     18.74 o 
  -5  18   4       10.39        0.00      9.99 o 
  -4  18   4       10.50        1.11     10.00 o 
  -3  18   4        4.06        4.56     10.14 o 
  -2  18   4      842.96      832.01     22.83 o 
  -1  18   4       60.04       48.75     10.96 o 
   0  18   4      236.05      238.25     16.17 o 
   1  18   4       71.34       68.38     12.68 o 
   2  18   4      316.75      271.87     20.69 o 
   3  18   4       87.57       67.30     15.94 o 
   4  18   4       32.64       41.98     13.86 o 
   5  18   4      317.41      276.79     30.97 o 
   6  18   4      317.73      287.43     18.06 o 
  -6  19   4        9.26        3.65     21.90 o 
  -5  19   4      122.40      129.74     12.79 o 
  -4  19   4       86.64       90.97     12.19 o 
  -3  19   4      300.81      330.90     16.63 o 
  -2  19   4      391.04      375.64     17.01 o 
  -1  19   4        1.35        0.00     11.22 o 
   0  19   4        1.54        1.91     11.57 o 
   1  19   4       53.32       55.75     12.82 o 
   2  19   4      500.45      542.40     22.25 o 
   3  19   4      116.23      135.59     16.84 o 
   4  19   4      445.09      473.12     25.47 o 
   5  19   4       35.88       28.26     19.82 o 
  -4  20   4        1.12        0.00     15.64 o 
  -3  20   4       12.80       25.97     11.21 o 
  -2  20   4      365.98      342.76     20.35 o 
  -1  20   4      387.21      411.72     21.16 o 
   0  20   4      156.03      133.33     15.35 o 
   1  20   4      417.51      467.33     26.89 o 
   2  20   4       28.94       33.17     14.73 o 
   3  20   4       29.80        7.20     14.19 o 
 -13   0   5       96.15       92.12     20.81 o 
 -11   0   5        9.35       19.31     13.64 o 
  -9   0   5     3121.81     3169.17     48.69 o 
  -7   0   5        4.92       48.94      7.36 o 
  -5   0   5     1241.08     1099.11     19.89 o 
  -3   0   5    31850.96    32682.84    360.75 o 
  -1   0   5    23811.64    22654.14    250.78 o 
   1   0   5    14207.53    14524.16    139.65 o 
   3   0   5       61.08      118.38     13.51 o 
   5   0   5     8146.99     9471.02    287.84 o 
   7   0   5      394.40      410.41     19.80 o 
   9   0   5        0.96       32.02     19.82 o 
  11   0   5      343.01      352.84     27.95 o 
 -13   1   5      237.16      219.67     16.86 o 
 -12   1   5      161.13      165.55     12.84 o 
 -11   1   5     2721.37     2578.91     49.48 o 
 -10   1   5      459.92      468.58     11.94 o 
  -9   1   5      126.88      166.08      8.02 o 
  -8   1   5       19.68       26.87      5.54 o 
  -7   1   5      176.54      149.84      6.76 o 
  -6   1   5       17.22       23.66      4.74 o 
  -5   1   5     1428.36     1498.37     18.00 o 
  -4   1   5     1466.52     1394.65     19.52 o 
  -3   1   5    17353.41    18322.47    161.33 o 
  -2   1   5     6658.83     6972.60     57.35 o 
  -1   1   5     3981.49     4581.26     35.60 o 
   0   1   5       46.78       57.10      3.12 o 
   1   1   5    43883.80    46359.95    331.37 o 
   2   1   5      349.34      321.99      4.98 o 
   3   1   5     6841.74     6645.97     61.87 o 
   4   1   5     4082.87     4018.95     63.60 o 
   5   1   5      383.31      381.37      8.29 o 
   6   1   5       12.02        0.90      8.14 o 
   7   1   5     1783.04     1591.09     39.88 o 
   8   1   5       21.54       21.50     11.12 o 
   9   1   5     1700.50     1611.34     30.37 o 
  10   1   5        0.36        7.57      9.54 o 
  11   1   5      139.14      164.05     13.08 o 
  12   1   5       31.22       13.87     10.92 o 
 -13   2   5      360.98      450.42     21.00 o 
 -12   2   5       32.53       33.51     12.18 o 
 -11   2   5      329.54      376.84     12.11 o 
 -10   2   5      538.82      587.34     14.81 o 
  -9   2   5     1243.50     1227.04     16.83 o 
  -8   2   5     2903.63     2928.30     31.34 o 
  -7   2   5      234.74      211.79      7.27 o 
  -6   2   5      298.46      408.63      8.91 o 
  -5   2   5       11.31       11.25      4.54 o 
  -4   2   5      190.45      188.34      6.09 o 
  -3   2   5     5571.55     4937.74     39.02 o 
  -2   2   5      360.20      406.77      6.34 o 
  -1   2   5      765.07      966.53      9.93 o 
   0   2   5     5896.55     6184.49     47.11 o 
   1   2   5      502.31      433.27      6.14 o 
   2   2   5    17403.79    18218.64    132.68 o 
   3   2   5     1124.57     1186.86     15.49 o 
   4   2   5     4850.87     4201.70     42.41 o 
   5   2   5    16798.04    18204.18    184.17 o 
   6   2   5     3370.37     3519.38     39.85 o 
   7   2   5      467.24      398.05     13.66 o 
   8   2   5      521.57      474.91     15.77 o 
   9   2   5       37.46       48.56      9.63 o 
  10   2   5      173.91      183.26     13.52 o 
  11   2   5      380.32      383.02     16.97 o 
  12   2   5      366.68      367.28     39.15 o 
 -13   3   5      278.68      226.40     21.25 o 
 -12   3   5     1219.70     1168.43     31.37 o 
 -11   3   5      669.56      556.29     15.73 o 
 -10   3   5     1042.51     1038.97     16.32 o 
  -9   3   5      120.34      175.70      7.31 o 
  -8   3   5      214.94      217.23      7.84 o 
  -7   3   5      671.64      610.33     10.39 o 
  -6   3   5     5203.82     4881.65     41.27 o 
  -5   3   5     1012.69     1157.00     14.42 o 
  -4   3   5     2516.29     2312.72     20.96 o 
  -3   3   5     3896.21     3775.08     33.15 o 
  -2   3   5     1412.25     1652.83     16.72 o 
  -1   3   5     9425.23    10349.01    131.08 o 
   0   3   5    16069.32    16900.27    123.23 o 
   1   3   5     9731.47    10061.58     75.00 o 
   2   3   5     3228.22     3036.37     27.76 o 
   3   3   5       48.07      129.17      5.96 o 
   4   3   5     1807.62     1809.71     24.31 o 
   5   3   5      436.61      355.88      9.32 o 
   6   3   5       53.25       58.80      6.18 o 
   7   3   5      227.98      243.36     11.80 o 
   8   3   5      450.77      462.73     16.93 o 
   9   3   5      473.02      523.33     17.50 o 
  10   3   5      361.10      394.51     16.53 o 
  11   3   5       49.69       42.47     10.69 o 
  12   3   5       90.63       90.64     12.56 o 
 -13   4   5        8.13       17.64     21.07 o 
 -12   4   5      101.58      133.61     17.97 o 
 -11   4   5       31.62       38.79     10.00 o 
 -10   4   5     2356.82     2409.50     36.85 o 
  -9   4   5     1831.35     1807.50     21.62 o 
  -8   4   5     3650.10     3488.72     33.29 o 
  -7   4   5     2191.53     2115.91     22.32 o 
  -6   4   5      161.73      209.78      6.39 o 
  -5   4   5     1935.43     2298.94     21.98 o 
  -4   4   5       77.01       71.13      4.83 o 
  -3   4   5        7.57       33.99      4.16 o 
  -2   4   5      336.15      571.60     15.47 o 
  -1   4   5     6727.11     7018.30     67.53 o 
   0   4   5      665.27      680.07      8.36 o 
   1   4   5      539.44      394.70      6.29 o 
   2   4   5     2054.80     1874.60     19.08 o 
   3   4   5      470.36      339.49      6.68 o 
   4   4   5      157.67      185.88      7.65 o 
   5   4   5      333.60      321.05      9.02 o 
   6   4   5     2060.84     1975.17     25.53 o 
   7   4   5     1290.16     1273.77     27.45 o 
   8   4   5      891.42      825.51     20.50 o 
   9   4   5      869.86      890.75     22.43 o 
  10   4   5     1807.45     1728.20     33.47 o 
  11   4   5       27.41       46.18     11.40 o 
  12   4   5      708.53      715.05     24.49 o 
 -13   5   5       53.52       56.67     17.35 o 
 -12   5   5      980.76      950.50     36.45 o 
 -11   5   5        2.82        0.00     10.20 o 
 -10   5   5       98.04      101.74     10.07 o 
  -9   5   5     3436.76     3401.36     39.77 o 
  -8   5   5        2.31        3.63      5.40 o 
  -7   5   5      129.09      151.12      6.34 o 
  -6   5   5     2691.27     2449.46     23.96 o 
  -5   5   5     2007.69     2013.02     19.88 o 
  -4   5   5       56.16       34.29      4.34 o 
  -3   5   5     1618.77     1730.06     25.60 o 
  -2   5   5       71.70       58.82      5.81 o 
  -1   5   5     1544.91     2026.71     20.21 o 
   0   5   5    18712.76    19279.42    152.61 o 
   1   5   5       15.09       41.59      4.75 o 
   2   5   5    11592.52    12180.74     99.01 o 
   3   5   5     2721.11     2642.71     26.08 o 
   4   5   5      139.40      150.72      5.46 o 
   5   5   5      770.96      716.64     12.45 o 
   6   5   5        2.55        0.96      5.39 o 
   7   5   5      875.35      785.84     16.87 o 
   8   5   5     1692.47     1803.84     31.05 o 
   9   5   5       29.22       25.82     10.06 o 
  10   5   5     1148.23     1106.78     26.29 o 
  11   5   5       77.39       69.42     14.84 o 
  12   5   5       65.28       75.30     13.54 o 
 -13   6   5      162.44      171.35     20.49 o 
 -12   6   5       16.77       18.89     15.07 o 
 -11   6   5       45.77       25.53     16.82 o 
 -10   6   5       45.66       57.54     10.79 o 
  -9   6   5      515.30      516.06     12.56 o 
  -8   6   5     1744.71     1734.67     22.75 o 
  -7   6   5       71.04       94.94      6.60 o 
  -6   6   5      106.90       92.50      5.03 o 
  -5   6   5     1189.78     1402.07     19.08 o 
  -4   6   5      195.76      140.13      5.47 o 
  -3   6   5     3972.90     3350.01     35.75 o 
  -2   6   5       19.92       45.44      6.84 o 
  -1   6   5     2393.42     2259.43     20.41 o 
   0   6   5      787.35      750.77      9.59 o 
   1   6   5      282.13      302.45      6.65 o 
   2   6   5      152.09      184.83      5.71 o 
   3   6   5      809.28      845.34     12.11 o 
   4   6   5     3326.01     3285.26     32.23 o 
   5   6   5      237.16      249.64      7.29 o 
   6   6   5     3057.90     3011.57     35.59 o 
   7   6   5      386.78      359.57     11.12 o 
   8   6   5      104.88      121.99     10.88 o 
   9   6   5       43.69       44.56     10.13 o 
  10   6   5      774.35      718.31     21.43 o 
  11   6   5      119.17      134.32     13.32 o 
  12   6   5      604.47      626.14     22.40 o 
 -13   7   5      136.89      112.17     20.13 o 
 -12   7   5      462.35      502.73     21.23 o 
 -11   7   5      444.98      466.07     20.14 o 
 -10   7   5      671.76      648.62     20.54 o 
  -9   7   5       29.60       15.40      6.86 o 
  -8   7   5      355.89      347.36     11.55 o 
  -7   7   5       57.15       69.98      7.81 o 
  -6   7   5     1187.04     1047.35     15.61 o 
  -5   7   5     1235.25     1447.78     18.22 o 
  -4   7   5     4456.83     4311.68     40.26 o 
  -3   7   5     5700.58     6173.82     60.18 o 
  -2   7   5     1125.22     1249.31     17.74 o 
  -1   7   5     6089.90     7066.92     55.36 o 
   0   7   5      712.42      588.81      8.75 o 
   1   7   5     1751.66     1548.10     17.59 o 
   2   7   5     2950.02     2812.69     27.95 o 
   3   7   5     3943.62     4090.50     38.39 o 
   4   7   5      711.67      826.14     12.75 o 
   5   7   5     1185.13     1385.48     17.95 o 
   6   7   5      460.57      486.85     12.35 o 
   7   7   5      358.77      321.24     16.01 o 
   8   7   5     1459.63     1531.15     38.85 o 
   9   7   5       18.78        0.00      8.97 o 
  10   7   5       14.10       17.74     10.70 o 
  11   7   5        0.27        1.28     10.57 o 
  12   7   5        3.37        5.36     14.28 o 
 -12   8   5      219.18      243.84     17.19 o 
 -11   8   5      352.54      408.88     19.42 o 
 -10   8   5       15.61       16.46      9.35 o 
  -9   8   5      572.22      625.13     15.49 o 
  -8   8   5       83.44       97.19      8.06 o 
  -7   8   5      362.17      333.30     11.04 o 
  -6   8   5      192.73      212.14      8.93 o 
  -5   8   5      625.11      598.19     12.06 o 
  -4   8   5       45.60       20.97      5.99 o 
  -3   8   5     7605.34     7677.48     66.31 o 
  -2   8   5     4214.24     4422.40     40.87 o 
  -1   8   5     1188.98     1110.21     12.89 o 
   0   8   5     1539.88     1669.15     18.83 o 
   1   8   5     2561.64     2574.49     26.30 o 
   2   8   5      567.20      581.32     10.31 o 
   3   8   5        8.38        6.22      4.25 o 
   4   8   5     4013.40     3993.35     38.85 o 
   5   8   5     2776.04     2903.22     30.86 o 
   6   8   5       44.98       39.75      7.00 o 
   7   8   5       47.98       30.55      6.82 o 
   8   8   5      514.53      463.91     16.04 o 
   9   8   5       12.20       13.77      9.28 o 
  10   8   5       26.99       28.03      9.62 o 
  11   8   5     1587.12     1666.86     49.89 o 
 -12   9   5      280.51      291.68     18.24 o 
 -11   9   5      982.28     1012.09     35.02 o 
 -10   9   5       47.02       57.94     11.12 o 
  -9   9   5      293.17      231.52     11.03 o 
  -8   9   5      333.10      341.26     11.76 o 
  -7   9   5      144.17      189.22      9.46 o 
  -6   9   5        1.30        3.99      6.43 o 
  -5   9   5     1102.46     1155.83     19.21 o 
  -4   9   5       60.69       81.09      6.93 o 
  -3   9   5     7018.46     7155.29     62.99 o 
  -2   9   5     5211.30     5919.65     53.20 o 
  -1   9   5      495.95      483.77      8.37 o 
   0   9   5        2.89        0.00      4.17 o 
   1   9   5     2445.42     2537.24     26.62 o 
   2   9   5       29.19       33.10      4.68 o 
   3   9   5     3741.52     3641.12     38.45 o 
   4   9   5       12.61       15.90      4.79 o 
   5   9   5       17.81       24.91      5.41 o 
   6   9   5       14.21       12.26      6.79 o 
   7   9   5      429.45      453.51     13.04 o 
   8   9   5      170.91      180.85     11.93 o 
   9   9   5       51.43       73.39     10.85 o 
  10   9   5       15.71        9.64     11.64 o 
  11   9   5       30.86        0.00     12.12 o 
 -12  10   5      330.82      402.10     21.09 o 
 -11  10   5       22.44       40.31     13.29 o 
 -10  10   5        1.51       15.02      9.52 o 
  -9  10   5     1887.97     1824.87     28.62 o 
  -8  10   5      124.53      124.96      9.17 o 
  -7  10   5     3904.31     3698.93     48.98 o 
  -6  10   5     2062.02     1808.85     29.42 o 
  -5  10   5        0.35        0.00      6.15 o 
  -4  10   5     1310.94     1415.52     21.75 o 
  -3  10   5     7793.13     7365.87     72.66 o 
  -2  10   5       34.48       51.22      6.34 o 
  -1  10   5      798.50      817.44     15.35 o 
   0  10   5       21.89       41.29      5.21 o 
   1  10   5       34.89       56.76      5.36 o 
   2  10   5      133.93      192.44      7.14 o 
   3  10   5      685.43      766.83     13.27 o 
   4  10   5        9.89       28.05      5.29 o 
   5  10   5     2487.71     2378.31     27.73 o 
   6  10   5      234.57      221.01      9.93 o 
   7  10   5      377.21      350.68     15.15 o 
   8  10   5     1359.37     1240.54     37.41 o 
   9  10   5      128.81      120.29     14.09 o 
  10  10   5      160.15      159.94     15.68 o 
  11  10   5      326.09      374.12     21.36 o 
 -11  11   5      159.26      178.36     15.59 o 
 -10  11   5      122.56      130.09     14.36 o 
  -9  11   5       42.02       29.73      9.51 o 
  -8  11   5      274.12      298.03     15.13 o 
  -7  11   5      338.06      360.77     12.34 o 
  -6  11   5      296.50      264.97     11.59 o 
  -5  11   5      519.53      502.25     13.45 o 
  -4  11   5      314.80      334.40     11.06 o 
  -3  11   5      999.97     1027.49     18.45 o 
  -2  11   5      210.08      188.43     10.26 o 
  -1  11   5      289.92      309.70      8.11 o 
   0  11   5     3855.55     3892.64     38.35 o 
   1  11   5     2797.41     2689.11     29.15 o 
   2  11   5     1187.05     1133.88     23.19 o 
   3  11   5      845.04      803.19     13.98 o 
   4  11   5     1459.77     1562.78     21.11 o 
   5  11   5      146.16      163.46      7.97 o 
   6  11   5        5.61       19.92      7.25 o 
   7  11   5      332.72      322.46     12.08 o 
   8  11   5      623.60      682.51     19.73 o 
   9  11   5     1304.38     1334.82     34.58 o 
  10  11   5        4.68       20.01     12.68 o 
 -11  12   5       18.69        0.00     16.63 o 
 -10  12   5       43.73       36.20     22.42 o 
  -9  12   5      801.30      802.31     22.00 o 
  -8  12   5     1416.02     1410.84     24.96 o 
  -7  12   5      123.50      114.80      9.08 o 
  -6  12   5        0.24        0.71      6.75 o 
  -5  12   5       90.96       69.65      8.26 o 
  -4  12   5     4292.87     3885.55     97.34 o 
  -3  12   5      226.16      228.07     11.73 o 
  -2  12   5     1191.16     1187.21     30.57 o 
  -1  12   5       60.13       42.90      9.86 o 
   0  12   5       19.22       28.34      5.89 o 
   1  12   5       49.92       34.66      6.16 o 
   2  12   5      134.54      144.55      8.15 o 
   3  12   5      747.60      717.75     13.81 o 
   4  12   5      961.13      962.06     16.33 o 
   5  12   5      222.08      181.62      8.43 o 
   6  12   5      824.36      796.07     17.63 o 
   7  12   5      255.01      251.57     13.37 o 
   8  12   5       76.22       80.43     11.15 o 
   9  12   5      222.33      251.32     32.55 o 
  10  12   5      254.85      256.33     18.87 o 
 -10  13   5      133.55      130.33     14.59 o 
  -9  13   5       31.11       40.40     10.43 o 
  -8  13   5       23.39       26.77      7.71 o 
  -7  13   5      548.95      519.75     15.00 o 
  -6  13   5       21.57        9.30     10.04 o 
  -5  13   5      133.12      136.46     10.93 o 
  -4  13   5     1404.96     1349.72     26.25 o 
  -3  13   5       14.31        6.12     10.24 o 
  -2  13   5       63.91       64.21      8.64 o 
  -1  13   5      438.71      375.19     14.21 o 
   0  13   5      184.14      157.85     10.22 o 
   1  13   5       14.63       23.17      6.30 o 
   2  13   5      200.91      203.81      9.59 o 
   3  13   5       93.71      108.63      7.47 o 
   4  13   5      122.53      144.07      7.86 o 
   5  13   5       99.07      104.70      7.66 o 
   6  13   5     1226.51     1101.80     24.42 o 
   7  13   5       41.08       24.94     10.33 o 
   8  13   5      218.32      236.51     23.11 o 
   9  13   5      167.41      173.29     16.38 o 
  10  13   5      215.60      260.09     19.44 o 
 -10  14   5       35.10       34.85     12.90 o 
  -9  14   5      430.77      445.95     17.99 o 
  -8  14   5      917.63      912.45     23.98 o 
  -7  14   5      141.73      204.66     15.84 o 
  -6  14   5      119.95      105.36     10.79 o 
  -5  14   5      422.01      430.76     16.04 o 
  -4  14   5     2207.05     2114.74     35.19 o 
  -3  14   5      176.86      159.78     11.27 o 
  -2  14   5      400.24      411.21     14.98 o 
  -1  14   5      667.96      671.01     21.11 o 
   0  14   5     1152.74     1202.51     34.70 o 
   1  14   5        9.91        2.54      7.96 o 
   2  14   5       69.09       68.70      7.05 o 
   3  14   5      346.21      314.58     11.64 o 
   4  14   5      765.52      741.26     15.09 o 
   5  14   5        1.83        0.00      7.36 o 
   6  14   5     1005.81     1028.54     24.38 o 
   7  14   5        4.07        0.00     11.13 o 
   8  14   5       81.18       62.55     10.84 o 
   9  14   5       57.92       57.27     22.66 o 
  -9  15   5       72.17      109.37     14.59 o 
  -8  15   5      175.33      199.30     13.96 o 
  -7  15   5      125.17      107.66     11.79 o 
  -6  15   5      582.94      518.77     18.05 o 
  -5  15   5        6.78        8.63      9.11 o 
  -4  15   5     3168.56     3126.73     47.61 o 
  -3  15   5        0.45        0.00      9.01 o 
  -2  15   5       29.06       13.12      9.05 o 
  -1  15   5      956.22      917.76     22.13 o 
   0  15   5      228.57      241.33     12.89 o 
   1  15   5       75.09       45.50     10.51 o 
   2  15   5     1530.18     1531.20     28.12 o 
   3  15   5      615.98      608.97     14.07 o 
   4  15   5      193.46      201.99     10.75 o 
   5  15   5       90.75       89.29     10.62 o 
   6  15   5     1196.95     1172.89     26.51 o 
   7  15   5        3.74        4.10      9.69 o 
   8  15   5      537.22      549.31     19.66 o 
  -8  16   5     1176.78     1176.56     28.70 o 
  -7  16   5       12.98        4.83      9.96 o 
  -6  16   5        0.39        5.14      9.32 o 
  -5  16   5       13.50       19.36      9.44 o 
  -4  16   5      240.54      265.29     14.45 o 
  -3  16   5      325.83      314.76     15.11 o 
  -2  16   5      382.57      386.77     24.67 o 
  -1  16   5      186.00      190.78     13.11 o 
   0  16   5      989.06      963.43     23.66 o 
   1  16   5       37.77       26.34      9.32 o 
   2  16   5        7.04       13.06      8.89 o 
   3  16   5      589.05      497.20     19.68 o 
   4  16   5      698.92      628.56     16.81 o 
   5  16   5      194.93      205.89     14.15 o 
   6  16   5      243.34      210.21     13.48 o 
   7  16   5        8.95       22.42     10.49 o 
   8  16   5       64.51       84.04     13.38 o 
  -8  17   5        4.85        4.74     12.34 o 
  -7  17   5      255.52      272.38     15.61 o 
  -6  17   5      799.75      896.67     24.71 o 
  -5  17   5        9.04        7.56      9.70 o 
  -4  17   5      652.90      657.96     20.62 o 
  -3  17   5       39.95       39.28     10.64 o 
  -2  17   5      391.84      393.96     16.72 o 
  -1  17   5      833.28      787.30     21.82 o 
   0  17   5      437.31      476.48     17.67 o 
   1  17   5      764.13      759.83     21.44 o 
   2  17   5      851.04      836.85     25.41 o 
   3  17   5      171.19      152.17     13.94 o 
   4  17   5        1.67        0.00     10.56 o 
   5  17   5       61.65       50.50     12.24 o 
   6  17   5      115.96      140.32     14.24 o 
   7  17   5      288.76      300.43     18.95 o 
  -7  18   5      169.67      140.14     14.36 o 
  -6  18   5      144.28      144.91     13.38 o 
  -5  18   5        6.61        4.08      9.88 o 
  -4  18   5       44.19       68.25     11.40 o 
  -3  18   5     1153.68     1197.01     32.21 o 
  -2  18   5      150.66      125.59     12.34 o 
  -1  18   5      119.44      116.68     12.02 o 
   0  18   5       14.19        9.75      9.83 o 
   1  18   5      832.55      907.81     27.84 o 
   2  18   5        9.74       21.13     11.12 o 
   3  18   5      189.77      176.77     14.67 o 
   4  18   5      314.36      326.68     18.22 o 
   5  18   5      815.68      802.62     45.78 o 
   6  18   5       65.39       64.75     23.62 o 
  -5  19   5       41.27       53.85     13.34 o 
  -4  19   5        2.73        5.42     10.40 o 
  -3  19   5      639.80      620.75     21.25 o 
  -2  19   5       10.53        4.81     10.42 o 
  -1  19   5      111.31       89.83     14.05 o 
   0  19   5      153.44      163.99     15.35 o 
   1  19   5      242.77      213.54     16.77 o 
   2  19   5        0.25        4.55     11.86 o 
   3  19   5        3.17       15.04     14.88 o 
   4  19   5       83.76       81.80     15.03 o 
  -4  20   5       44.25       20.60     14.75 o 
  -3  20   5      736.59      793.26     24.45 o 
  -2  20   5      127.04      141.88     15.57 o 
  -1  20   5      120.62      113.50     15.02 o 
   0  20   5       29.74       32.93     13.02 o 
   1  20   5      172.90      178.43     16.38 o 
   2  20   5       36.07       59.81     21.64 o 
   3  20   5       54.21       54.06     15.79 o 
 -12   0   6     1357.30     1658.57     68.10 o 
 -10   0   6       52.81       58.62      9.93 o 
  -8   0   6       36.74       29.01      8.39 o 
  -6   0   6     3481.83     3409.45     47.43 o 
  -4   0   6     2042.08     2180.35     31.14 o 
  -2   0   6    44130.10    47601.91    522.54 o 
   0   0   6     2668.04     2411.70     26.99 o 
   2   0   6      284.18      286.65      8.76 o 
   4   0   6     3382.06     3127.68     57.57 o 
   6   0   6      458.71      369.07     18.16 o 
   8   0   6     2361.38     2440.96     53.95 o 
  10   0   6     3707.40     3551.13     74.81 o 
  12   0   6      569.44      513.91     29.51 o 
 -13   1   6       43.72       55.09     14.56 o 
 -12   1   6      631.89      659.65     34.42 o 
 -11   1   6      307.25      280.27     14.50 o 
 -10   1   6      229.41      276.32     10.00 o 
  -9   1   6      227.16      199.70      8.47 o 
  -8   1   6     1358.12     1457.18     23.69 o 
  -7   1   6      369.12      343.40      8.95 o 
  -6   1   6     9336.39     9345.35     79.34 o 
  -5   1   6     4622.78     4610.17     41.60 o 
  -4   1   6        0.64        2.83      5.06 o 
  -3   1   6    18876.19    20500.77    162.04 o 
  -2   1   6     5414.70     5439.72     46.05 o 
  -1   1   6     1304.28     1257.31     12.39 o 
   0   1   6    24275.98    24867.16    179.43 o 
   1   1   6     8936.01     8652.51     64.96 o 
   2   1   6     1390.82     1197.04     18.52 o 
   3   1   6     6215.17     7070.72     66.02 o 
   4   1   6     7125.00     7082.20     67.04 o 
   5   1   6       79.28       87.05      8.14 o 
   6   1   6       55.59       48.84      7.87 o 
   7   1   6       39.83       29.32      8.22 o 
   8   1   6      158.79      215.81     12.38 o 
   9   1   6      720.00      745.19     20.66 o 
  10   1   6      149.19      164.36     12.91 o 
  11   1   6      199.72      214.74     14.36 o 
  12   1   6      329.61      311.61     17.42 o 
 -13   2   6      100.69      141.95     15.00 o 
 -12   2   6      948.36     1064.51     29.52 o 
 -11   2   6     4526.84     4405.35     71.07 o 
 -10   2   6      793.24      695.37     13.21 o 
  -9   2   6       24.26       12.21      5.92 o 
  -8   2   6     2621.02     2556.48     26.40 o 
  -7   2   6      754.14      754.12     12.88 o 
  -6   2   6     3158.73     3031.33     30.61 o 
  -5   2   6        8.35       17.14      4.88 o 
  -4   2   6     3926.63     4220.75     34.94 o 
  -3   2   6      424.50      510.58      9.63 o 
  -2   2   6     1294.81     1342.78     20.70 o 
  -1   2   6     3974.82     4423.44     45.65 o 
   0   2   6     1421.95     1540.49     14.50 o 
   1   2   6      375.20      365.26     10.91 o 
   2   2   6     2985.26     3189.78     33.38 o 
   3   2   6     2052.07     2041.91     23.46 o 
   4   2   6     6964.72     7445.71     80.79 o 
   5   2   6     2961.80     3417.54     44.61 o 
   6   2   6      277.38      262.57     11.44 o 
   7   2   6      327.50      331.30     13.25 o 
   8   2   6     2628.35     2369.11     38.31 o 
   9   2   6        8.44       11.55     10.05 o 
  10   2   6      469.28      516.56     20.92 o 
  11   2   6       89.85       77.36     15.38 o 
  12   2   6      337.73      312.39     16.77 o 
 -13   3   6      777.82      769.24     34.00 o 
 -12   3   6      916.12      968.14     24.00 o 
 -11   3   6       69.65       95.11     19.66 o 
 -10   3   6      414.79      447.32     12.20 o 
  -9   3   6      177.52      148.33      7.41 o 
  -8   3   6      649.01      666.87     11.63 o 
  -7   3   6     5306.58     5117.21     47.59 o 
  -6   3   6     1145.01     1271.01     15.18 o 
  -5   3   6    14054.31    15222.93    113.67 o 
  -4   3   6      713.84      862.28     10.52 o 
  -3   3   6        6.71       29.21      3.16 o 
  -2   3   6    10004.85    10075.56    132.23 o 
  -1   3   6    22053.39    21087.84    181.42 o 
   0   3   6     9208.48     8335.89     73.43 o 
   1   3   6     1281.74     1450.80     15.33 o 
   2   3   6      734.70      687.54     10.95 o 
   3   3   6      962.90      734.60     10.01 o 
   4   3   6     1165.74     1139.42     19.78 o 
   5   3   6     5268.14     5374.53     54.19 o 
   6   3   6      431.34      313.16      9.93 o 
   7   3   6     1965.98     1952.05     31.89 o 
   8   3   6       11.66       20.08      8.91 o 
   9   3   6      866.56      855.75     22.15 o 
  10   3   6       46.36       60.92     11.41 o 
  11   3   6      880.72      881.37     24.96 o 
  12   3   6        6.00       10.96     11.66 o 
 -13   4   6      184.28      182.44     21.16 o 
 -12   4   6      287.69      298.37     19.91 o 
 -11   4   6     4045.68     3926.87     53.89 o 
 -10   4   6      116.44      140.57      8.84 o 
  -9   4   6      339.70      329.42     10.13 o 
  -8   4   6       82.31       84.83      7.33 o 
  -7   4   6       14.46       12.10      4.81 o 
  -6   4   6       11.91        5.41      5.54 o 
  -5   4   6    11674.10    12104.11     91.80 o 
  -4   4   6      853.41      966.09     11.26 o 
  -3   4   6     1945.34     2290.29     22.71 o 
  -2   4   6      140.98      125.48      5.43 o 
  -1   4   6     2671.17     3076.79     30.19 o 
   0   4   6    15783.25    17035.61    135.57 o 
   1   4   6     1537.77     1287.75     13.61 o 
   2   4   6     5574.71     5833.30     66.67 o 
   3   4   6    11961.96    10986.47     99.95 o 
   4   4   6       12.98       37.11      7.20 o 
   5   4   6      661.21      610.77     14.69 o 
   6   4   6      245.73      315.99     10.47 o 
   7   4   6       13.25       12.94      8.07 o 
   8   4   6     1222.02     1128.92     33.57 o 
   9   4   6      790.86      792.69     23.62 o 
  10   4   6      111.90      132.50     18.47 o 
  11   4   6      451.45      439.36     18.57 o 
  12   4   6       21.77       33.58     11.78 o 
 -13   5   6      130.12      125.73     30.66 o 
 -12   5   6        1.23        0.00     11.65 o 
 -11   5   6      519.08      504.05     17.54 o 
 -10   5   6      123.45      106.12      9.94 o 
  -9   5   6      470.60      436.01     12.00 o 
  -8   5   6       95.42      105.42      7.29 o 
  -7   5   6     4467.75     4341.18     38.80 o 
  -6   5   6      392.51      394.06     10.07 o 
  -5   5   6      970.56      931.69     12.58 o 
  -4   5   6      320.98      354.80      7.56 o 
  -3   5   6       22.18       48.42      4.92 o 
  -2   5   6     2681.88     2765.19     34.51 o 
  -1   5   6    19391.83    19305.24    187.87 o 
   0   5   6       28.32       38.76      3.55 o 
   1   5   6     3787.34     4185.49     48.20 o 
   2   5   6     3395.07     3339.82     31.32 o 
   3   5   6      933.83      656.69     10.25 o 
   4   5   6        6.52        7.23      3.68 o 
   5   5   6      491.34      446.25     12.85 o 
   6   5   6      665.27      632.66     14.89 o 
   7   5   6     3316.86     3342.45     64.35 o 
   8   5   6     1651.46     1466.31     28.28 o 
   9   5   6      152.79      172.76     12.69 o 
  10   5   6      364.36      343.03     16.11 o 
  11   5   6       45.91       37.72     11.01 o 
  12   5   6       10.64       15.45     11.05 o 
 -13   6   6      140.46      120.59     27.43 o 
 -12   6   6      139.48      178.22     14.85 o 
 -11   6   6     1369.23     1434.79     28.88 o 
 -10   6   6      388.24      348.91     12.48 o 
  -9   6   6     1126.98     1127.24     20.48 o 
  -8   6   6     4123.79     3884.65     49.11 o 
  -7   6   6      223.36      231.62      8.96 o 
  -6   6   6       23.62       24.29      5.33 o 
  -5   6   6     4668.06     4225.58     40.06 o 
  -4   6   6       16.84        6.18      5.39 o 
  -3   6   6     4368.28     5346.11     57.40 o 
  -2   6   6       59.14       63.09      5.18 o 
  -1   6   6     3851.48     3889.85     35.59 o 
   0   6   6      785.86      961.02     11.34 o 
   1   6   6      332.18      261.97      7.00 o 
   2   6   6     5800.92     5994.21     52.37 o 
   3   6   6    19531.08    20768.75    166.40 o 
   4   6   6     2090.90     1993.42     22.19 o 
   5   6   6        9.04       10.26      8.15 o 
   6   6   6      398.29      375.06     11.02 o 
   7   6   6       38.75       24.23      7.66 o 
   8   6   6        4.09       19.84     20.83 o 
   9   6   6      860.57      779.23     21.50 o 
  10   6   6      133.75      185.98     14.20 o 
  11   6   6      937.11      886.72     24.93 o 
  12   6   6       14.38        2.61     11.35 o 
 -12   7   6      246.91      279.80     21.60 o 
 -11   7   6      136.47      155.29     14.07 o 
 -10   7   6      353.24      334.71     12.53 o 
  -9   7   6      260.30      251.85     10.83 o 
  -8   7   6     1925.30     1843.03     27.64 o 
  -7   7   6      448.32      474.38     23.96 o 
  -6   7   6      357.62      373.09     11.05 o 
  -5   7   6     1235.43     1282.99     16.73 o 
  -4   7   6     1307.12     1316.38     20.70 o 
  -3   7   6      458.82      481.24     10.95 o 
  -2   7   6      502.47      539.71     11.43 o 
  -1   7   6       10.66       17.15      3.93 o 
   0   7   6     6571.56     7007.79     55.47 o 
   1   7   6      171.55      106.82      5.04 o 
   2   7   6        1.09       15.19      4.30 o 
   3   7   6     1705.74     1739.64     20.11 o 
   4   7   6      241.57      181.59      6.52 o 
   5   7   6        3.62        5.53      6.11 o 
   6   7   6     2431.18     2442.48     31.44 o 
   7   7   6      187.59      186.22     10.88 o 
   8   7   6     3735.64     3691.57     51.37 o 
   9   7   6        3.00       14.61     10.86 o 
  10   7   6      577.00      554.17     19.47 o 
  11   7   6      250.89      289.24     16.44 o 
 -12   8   6      101.39      125.45     14.48 o 
 -11   8   6       60.34       62.65     12.41 o 
 -10   8   6     1370.85     1213.39     26.29 o 
  -9   8   6      909.26      865.87     18.46 o 
  -8   8   6      227.72      231.51     10.51 o 
  -7   8   6     1237.70     1172.66     22.54 o 
  -6   8   6     2289.36     2232.73     29.52 o 
  -5   8   6       79.19       56.09      6.42 o 
  -4   8   6     1086.29     1067.89     17.66 o 
  -3   8   6     2743.33     2672.27     31.67 o 
  -2   8   6    14583.70    15615.22    139.88 o 
  -1   8   6     3171.12     3529.88     30.86 o 
   0   8   6     2072.17     2137.60     21.10 o 
   1   8   6     3550.76     3804.00     36.18 o 
   2   8   6      664.37      690.82     11.42 o 
   3   8   6     4619.07     4540.88     42.81 o 
   4   8   6      310.96      314.87      8.35 o 
   5   8   6      245.29      257.52      9.82 o 
   6   8   6       39.38       41.55      6.87 o 
   7   8   6      339.08      324.33     11.41 o 
   8   8   6      155.13      178.45     11.92 o 
   9   8   6       37.33       44.98     10.03 o 
  10   8   6       25.98       30.34     11.28 o 
  11   8   6       77.83       83.02     19.57 o 
 -12   9   6      735.60      797.55     27.46 o 
 -11   9   6       80.44       80.98     12.93 o 
 -10   9   6      732.94      750.85     24.22 o 
  -9   9   6      164.73      181.55     10.26 o 
  -8   9   6      570.78      609.56     16.86 o 
  -7   9   6       85.24       83.66      7.80 o 
  -6   9   6     4335.24     4017.91    137.49 o 
  -5   9   6      523.62      615.74     14.30 o 
  -4   9   6      226.20      227.82      9.17 o 
  -3   9   6     2478.15     2364.91     29.64 o 
  -2   9   6      340.52      398.31     11.05 o 
  -1   9   6      353.65      324.46      7.01 o 
   0   9   6     1819.81     1560.76     18.63 o 
   1   9   6       14.98       24.88      4.60 o 
   2   9   6      303.09      315.72      8.16 o 
   3   9   6      160.31      130.92      6.38 o 
   4   9   6      413.66      435.11     10.02 o 
   5   9   6       37.66       20.76      6.35 o 
   6   9   6     1115.37     1048.30     28.84 o 
   7   9   6       24.80       25.23      7.10 o 
   8   9   6      578.71      619.37     18.72 o 
   9   9   6       80.75       42.48     10.31 o 
  10   9   6       21.38        0.00     11.35 o 
  11   9   6       11.82       17.99     13.64 o 
 -12  10   6      426.12      471.47     26.95 o 
 -11  10   6      168.08      186.34     19.04 o 
 -10  10   6      733.08      658.68     23.11 o 
  -9  10   6      146.42      146.18      9.96 o 
  -8  10   6     2260.41     2085.24     30.55 o 
  -7  10   6     1874.08     1889.50     39.08 o 
  -6  10   6       18.66       24.04      9.40 o 
  -5  10   6      378.13      383.24     11.95 o 
  -4  10   6     1400.54     1464.53     22.62 o 
  -3  10   6      669.01      637.72     16.79 o 
  -2  10   6     7299.51     7312.71     72.29 o 
  -1  10   6        1.83        0.00      4.71 o 
   0  10   6      712.15      648.76     11.35 o 
   1  10   6      339.86      321.14      8.54 o 
   2  10   6      788.76      715.19     12.51 o 
   3  10   6      257.75      306.76      8.79 o 
   4  10   6     1336.81     1298.53     18.48 o 
   5  10   6      534.77      517.97     13.33 o 
   6  10   6      360.73      328.81     11.54 o 
   7  10   6      152.14      148.06      9.33 o 
   8  10   6      856.67      908.82     22.50 o 
   9  10   6       36.29       18.96     11.38 o 
  10  10   6       49.10       51.09     13.48 o 
  11  10   6        0.59       11.25     16.23 o 
 -11  11   6        1.03        0.29     10.65 o 
 -10  11   6        8.86        1.74     11.10 o 
  -9  11   6        4.48       13.63      7.61 o 
  -8  11   6     2627.19     2591.46     35.77 o 
  -7  11   6     1383.58     1359.36     29.79 o 
  -6  11   6      116.97      139.15      9.29 o 
  -5  11   6      164.57      197.29      9.94 o 
  -4  11   6      428.17      438.37     12.99 o 
  -3  11   6     1104.91     1017.31     18.66 o 
  -2  11   6     1105.17     1080.61     19.65 o 
  -1  11   6     2136.55     2021.20     30.95 o 
   0  11   6     1213.18     1306.32     17.75 o 
   1  11   6      171.43      197.49      7.64 o 
   2  11   6       75.62       98.88      6.58 o 
   3  11   6     1397.87     1440.68     20.56 o 
   4  11   6       16.46        0.00      7.18 o 
   5  11   6      366.41      322.45     14.25 o 
   6  11   6     3099.83     3029.75     42.79 o 
   7  11   6      136.25      114.74      9.42 o 
   8  11   6      513.45      475.51     22.73 o 
   9  11   6       99.57       78.02     13.40 o 
  10  11   6       38.71       41.83     13.06 o 
 -11  12   6     1214.05     1206.12     33.87 o 
 -10  12   6        2.80        0.00      8.94 o 
  -9  12   6       39.45       14.91      8.56 o 
  -8  12   6      263.76      280.24     13.35 o 
  -7  12   6        4.00       10.53      7.47 o 
  -6  12   6        3.19        5.20      6.85 o 
  -5  12   6      100.20      113.88      9.18 o 
  -4  12   6     2170.20     2126.17     30.05 o 
  -3  12   6       37.43       63.46      7.96 o 
  -2  12   6      441.36      400.75     14.09 o 
  -1  12   6        9.61       16.40      7.59 o 
   0  12   6      822.87      765.78     21.13 o 
   1  12   6       42.72       70.41      6.70 o 
   2  12   6     1953.92     1976.50     24.55 o 
   3  12   6      304.07      356.03     10.27 o 
   4  12   6        6.59       12.93      6.89 o 
   5  12   6        1.79        2.69      6.83 o 
   6  12   6      262.43      274.63     11.65 o 
   7  12   6      160.80      155.32     14.04 o 
   8  12   6        1.43        0.00     10.48 o 
   9  12   6      859.72      874.09     28.81 o 
  10  12   6      274.43      287.25     23.65 o 
 -10  13   6       81.97       88.18     11.59 o 
  -9  13   6        5.05       13.82     10.05 o 
  -8  13   6     1384.18     1332.05     24.91 o 
  -7  13   6     1150.39     1126.54     22.31 o 
  -6  13   6      638.01      623.98     16.21 o 
  -5  13   6      662.62      627.23     16.84 o 
  -4  13   6      947.33      869.88     21.16 o 
  -3  13   6       97.63      118.25     10.48 o 
  -2  13   6      401.08      420.89     14.74 o 
  -1  13   6     1079.81      901.05     32.30 o 
   0  13   6        6.29        3.30      7.50 o 
   1  13   6      272.31      291.19     12.95 o 
   2  13   6      960.24      996.63     18.17 o 
   3  13   6      263.25      249.00      9.33 o 
   4  13   6        7.74       18.17      6.09 o 
   5  13   6       61.40       64.38      8.16 o 
   6  13   6      324.74      323.87     14.84 o 
   7  13   6     1641.77     1547.19     30.83 o 
   8  13   6       93.44       81.82     13.07 o 
   9  13   6       12.99       32.48     12.73 o 
 -10  14   6        0.94        7.22     15.49 o 
  -9  14   6      517.12      515.65     19.28 o 
  -8  14   6       38.94       37.01      8.69 o 
  -7  14   6       28.03       40.76      8.21 o 
  -6  14   6       31.31       42.87      9.83 o 
  -5  14   6      795.36      781.99     21.10 o 
  -4  14   6      292.11      318.06     16.83 o 
  -3  14   6      535.50      522.90     17.14 o 
  -2  14   6        6.47        0.00      8.22 o 
  -1  14   6      922.38      929.09     21.51 o 
   0  14   6        6.51       28.47      8.74 o 
   1  14   6       20.79       27.80      8.51 o 
   2  14   6        0.22        0.00      7.19 o 
   3  14   6     5009.37     5121.84     55.86 o 
   4  14   6      236.93      219.37      9.48 o 
   5  14   6      185.48      210.11     12.49 o 
   6  14   6       67.18       62.44     10.26 o 
   7  14   6       87.72       96.00     11.49 o 
   8  14   6      227.85      194.35     24.76 o 
   9  14   6      461.92      434.88     22.20 o 
  -9  15   6      196.19      182.75     14.45 o 
  -8  15   6       13.37        2.35      9.88 o 
  -7  15   6      520.52      558.80     19.27 o 
  -6  15   6        9.94        3.47      9.19 o 
  -5  15   6     1118.76     1104.39     25.69 o 
  -4  15   6        4.41       22.88      9.96 o 
  -3  15   6       98.24      112.40     11.50 o 
  -2  15   6      225.73      217.04     12.82 o 
  -1  15   6     4153.72     3955.03     54.11 o 
   0  15   6       30.53       29.51      9.40 o 
   1  15   6      355.03      335.28     14.11 o 
   2  15   6     2734.96     2701.82     40.65 o 
   3  15   6        0.02        6.34      7.56 o 
   4  15   6      303.54      295.17     15.97 o 
   5  15   6        6.19        0.00      8.01 o 
   6  15   6      107.99      126.89     11.97 o 
   7  15   6      595.85      519.13     18.78 o 
   8  15   6       90.38       52.34     16.91 o 
  -8  16   6      159.31      168.62     13.79 o 
  -7  16   6      124.27      148.63     13.06 o 
  -6  16   6      177.49      180.28     18.79 o 
  -5  16   6      798.61      893.78     23.71 o 
  -4  16   6      227.41      236.26     14.31 o 
  -3  16   6     2272.53     2245.59     38.41 o 
  -2  16   6       25.76       36.42     10.44 o 
  -1  16   6     3473.11     3428.83     50.03 o 
   0  16   6      316.67      361.44     15.40 o 
   1  16   6     1347.25     1410.87     28.06 o 
   2  16   6     1928.21     1896.33     33.22 o 
   3  16   6      562.38      539.65     20.70 o 
   4  16   6      105.80      123.32     11.74 o 
   5  16   6      246.99      263.34     13.85 o 
   6  16   6      398.23      455.99     23.03 o 
   7  16   6       88.18       96.70     12.17 o 
  -7  17   6      320.46      316.73     17.10 o 
  -6  17   6       71.38      101.62     12.13 o 
  -5  17   6      154.06      163.95     18.58 o 
  -4  17   6        1.82        7.20      9.93 o 
  -3  17   6      115.71      145.09     12.60 o 
  -2  17   6      567.38      548.23     18.98 o 
  -1  17   6        5.60        4.27      9.93 o 
   0  17   6     1182.22     1062.74     25.02 o 
   1  17   6      341.00      396.28     16.24 o 
   2  17   6      275.27      276.98     17.21 o 
   3  17   6       26.27       21.28     13.67 o 
   4  17   6      107.12      124.50     22.26 o 
   5  17   6        5.37        8.42     11.11 o 
   6  17   6      189.92      161.19     15.54 o 
  -6  18   6        1.54        6.18     10.31 o 
  -5  18   6      210.36      252.30     15.24 o 
  -4  18   6      281.65      235.86     14.91 o 
  -3  18   6      569.34      542.32     19.72 o 
  -2  18   6      459.64      490.20     18.61 o 
  -1  18   6      338.12      384.10     16.94 o 
   0  18   6      427.11      469.16     17.73 o 
   1  18   6      168.55      127.27     14.59 o 
   2  18   6      808.80      852.58     26.84 o 
   3  18   6      558.74      551.10     22.41 o 
   4  18   6      436.85      373.73     23.85 o 
   5  18   6        0.81        0.00     14.62 o 
  -5  19   6       36.70       60.89     14.30 o 
  -4  19   6       75.05       98.62     12.89 o 
  -3  19   6       15.77       11.73     11.39 o 
  -2  19   6      210.51      223.28     14.85 o 
  -1  19   6        0.15       13.71     15.92 o 
   0  19   6      335.07      323.00     25.74 o 
   1  19   6        0.36       11.15     11.99 o 
   2  19   6      155.98      151.21     15.04 o 
   3  19   6      283.48      258.28     17.03 o 
   4  19   6        1.20        0.00     13.82 o 
  -3  20   6       24.46       30.17     11.87 o 
  -2  20   6       50.77       40.11     11.64 o 
  -1  20   6       70.10       89.25     16.72 o 
   0  20   6        1.18       10.02     11.90 o 
   1  20   6        5.12        4.94     11.28 o 
   2  20   6       54.02       56.98     13.83 o 
 -13   0   7      701.41      823.38     46.51 o 
 -11   0   7     1280.48     1061.67     26.76 o 
  -9   0   7       44.31       98.69     10.32 o 
  -7   0   7     5407.44     4945.04     66.04 o 
  -5   0   7      621.62      541.46     13.90 o 
  -3   0   7     4204.70     3741.07     48.05 o 
  -1   0   7      245.09      176.49     11.82 o 
   1   0   7     5717.98     5947.96     60.79 o 
   3   0   7    17987.93    18048.95    307.24 o 
   5   0   7      115.28      178.79     14.65 o 
   7   0   7      194.60      141.75     18.09 o 
   9   0   7     3599.42     3440.86     71.77 o 
  11   0   7      340.07      296.73     22.74 o 
 -13   1   7        1.06        2.07     11.61 o 
 -12   1   7       28.27       40.05      8.74 o 
 -11   1   7      156.28      146.01      9.32 o 
 -10   1   7      142.91      164.61      8.86 o 
  -9   1   7     4462.11     4867.78     48.30 o 
  -8   1   7      309.47      340.71      9.86 o 
  -7   1   7       31.08       45.67      5.88 o 
  -6   1   7     4321.70     4182.89     40.01 o 
  -5   1   7      454.94      432.51     10.74 o 
  -4   1   7      521.13      553.53      9.24 o 
  -3   1   7     1984.76     1988.13     20.36 o 
  -2   1   7     1257.04     1210.32     12.79 o 
  -1   1   7    24119.18    24621.84    178.32 o 
   0   1   7      345.68      368.41      7.65 o 
   1   1   7       23.06       31.24      2.73 o 
   2   1   7     4680.82     5025.76     37.05 o 
   3   1   7      592.76      555.49      8.27 o 
   4   1   7       27.11       62.49      9.36 o 
   5   1   7    14446.22    14948.84    153.44 o 
   6   1   7       69.00       76.27      8.67 o 
   7   1   7       46.19       43.13      8.93 o 
   8   1   7      243.53      219.60     12.70 o 
   9   1   7     1330.06     1253.45     27.38 o 
  10   1   7      162.16      148.50     12.87 o 
  11   1   7      648.45      698.84     22.51 o 
  12   1   7       25.08       19.08     12.51 o 
 -13   2   7      237.19      227.17     20.86 o 
 -12   2   7      543.16      604.11     16.97 o 
 -11   2   7     1565.99     1464.07     22.69 o 
 -10   2   7      720.18      681.25     13.41 o 
  -9   2   7      178.85      193.42      7.69 o 
  -8   2   7     4034.40     3842.68     36.02 o 
  -7   2   7     1369.89     1256.27     17.53 o 
  -6   2   7     7200.00     7445.59     70.98 o 
  -5   2   7    12811.37    13726.01    103.39 o 
  -4   2   7     2179.90     2227.84     21.03 o 
  -3   2   7    10142.52    11560.10     86.82 o 
  -2   2   7        2.39       16.61      4.74 o 
  -1   2   7      584.28      660.76      8.54 o 
   0   2   7      758.10      824.79      9.75 o 
   1   2   7     9818.60     9595.04     72.35 o 
   2   2   7     2784.58     2884.66     24.97 o 
   3   2   7       56.74       25.48      6.00 o 
   4   2   7     2885.82     2790.69     31.16 o 
   5   2   7        8.82       35.09      6.43 o 
   6   2   7     1585.36     1540.47     33.93 o 
   7   2   7     1077.27     1181.50     24.11 o 
   8   2   7      625.68      608.69     18.31 o 
   9   2   7     2008.74     1966.26     35.32 o 
  10   2   7      218.38      267.38     16.48 o 
  11   2   7      149.82      178.24     13.96 o 
  12   2   7       30.67       47.21     12.16 o 
 -13   3   7        1.23        4.97     18.77 o 
 -12   3   7       38.39       72.35     14.14 o 
 -11   3   7      253.67      266.19     10.90 o 
 -10   3   7     5038.49     4942.89     56.03 o 
  -9   3   7     1038.83     1108.42     22.24 o 
  -8   3   7      737.69      709.69     12.23 o 
  -7   3   7      987.42      919.01     16.95 o 
  -6   3   7     6363.46     6524.24     53.22 o 
  -5   3   7       69.93      154.90      5.60 o 
  -4   3   7     5701.90     5170.88     42.16 o 
  -3   3   7     1338.05     1240.67     13.92 o 
  -2   3   7      707.28      793.93      9.55 o 
  -1   3   7     5835.91     6273.71     48.90 o 
   0   3   7       39.58       16.27      3.44 o 
   1   3   7       24.42       62.02      3.67 o 
   2   3   7      763.34      677.76      9.05 o 
   3   3   7        2.58        1.36      2.11 o 
   4   3   7     4270.90     4115.68     54.75 o 
   5   3   7     2750.36     3065.42     55.33 o 
   6   3   7      764.91      671.55     17.11 o 
   7   3   7       26.69       23.15      8.54 o 
   8   3   7      305.20      272.14     13.73 o 
   9   3   7       64.04       57.64     10.90 o 
  10   3   7     1338.49     1301.27     29.26 o 
  11   3   7       50.60       54.82     11.64 o 
  12   3   7      431.69      436.48     19.59 o 
 -13   4   7      119.80      117.16     18.49 o 
 -12   4   7     1653.35     1593.86     36.71 o 
 -11   4   7      163.10      160.89     10.48 o 
 -10   4   7      107.23      151.68     13.68 o 
  -9   4   7     1740.01     1603.13     30.87 o 
  -8   4   7     1620.36     1693.67     24.95 o 
  -7   4   7       95.44       58.49      7.69 o 
  -6   4   7     3715.89     3881.76     34.38 o 
  -5   4   7     1999.22     1784.50     20.82 o 
  -4   4   7      521.37      617.78      9.25 o 
  -3   4   7      189.64       75.88      4.20 o 
  -2   4   7       91.97      119.00      4.62 o 
  -1   4   7        0.25        2.26      3.14 o 
   0   4   7     1199.64     1276.04     13.53 o 
   1   4   7      134.52       94.23      4.07 o 
   2   4   7     1700.95     1668.73     16.83 o 
   3   4   7       25.89       29.42      6.37 o 
   4   4   7      644.96      605.53     12.23 o 
   5   4   7      208.57      234.53      8.52 o 
   6   4   7     1912.68     1772.09     29.30 o 
   7   4   7        2.07        2.73      7.94 o 
   8   4   7      109.36      107.19     11.09 o 
   9   4   7      674.53      732.59     21.03 o 
  10   4   7     1369.80     1391.81     30.47 o 
  11   4   7        5.08       17.60     10.67 o 
  12   4   7      164.25      175.12     14.95 o 
 -13   5   7       88.57      120.42     18.77 o 
 -12   5   7        1.31       13.49     13.29 o 
 -11   5   7        0.21        0.00      8.97 o 
 -10   5   7     1833.19     1805.52     39.17 o 
  -9   5   7       56.96       62.77      8.10 o 
  -8   5   7     1581.83     1440.80     23.51 o 
  -7   5   7      140.38      149.08      7.36 o 
  -6   5   7     3012.01     2953.06     27.77 o 
  -5   5   7        4.87       12.69      3.94 o 
  -4   5   7     5886.51     5391.37     53.95 o 
  -3   5   7      543.14      537.10      8.73 o 
  -2   5   7     2160.61     1726.16     28.50 o 
  -1   5   7      651.06      643.94      9.57 o 
   0   5   7       78.29       63.97      3.97 o 
   1   5   7       96.51       60.84      4.07 o 
   2   5   7      459.50      547.12      8.64 o 
   3   5   7     2153.44     2068.45     22.33 o 
   4   5   7    11320.24    10795.55    100.49 o 
   5   5   7     3280.27     3230.19     37.16 o 
   6   5   7     1487.45     1394.29     22.11 o 
   7   5   7       81.95       82.51     13.39 o 
   8   5   7      393.18      344.98     24.91 o 
   9   5   7      515.95      523.94     18.34 o 
  10   5   7      517.68      514.20     19.26 o 
  11   5   7       14.36       16.40     11.06 o 
  12   5   7      364.46      390.01     18.88 o 
 -13   6   7        1.86        0.00     15.66 o 
 -12   6   7      366.77      384.80     19.29 o 
 -11   6   7      412.83      444.23     16.90 o 
 -10   6   7       56.83       52.37      8.43 o 
  -9   6   7        4.81       15.98      7.40 o 
  -8   6   7       97.68      126.72      9.50 o 
  -7   6   7      664.57      620.30     14.25 o 
  -6   6   7     2350.33     2509.48     39.67 o 
  -5   6   7       20.48        4.79      4.63 o 
  -4   6   7     2436.13     2349.98     28.61 o 
  -3   6   7        7.81       10.47      5.03 o 
  -2   6   7     1423.33     1394.69     21.25 o 
  -1   6   7     2965.24     3361.46     32.02 o 
   0   6   7      578.70      576.04      8.70 o 
   1   6   7       10.33       10.97      4.88 o 
   2   6   7     5978.50     6651.02     63.38 o 
   3   6   7      106.88       83.53      5.07 o 
   4   6   7      535.21      443.15      8.98 o 
   5   6   7      254.50      237.90     11.09 o 
   6   6   7        8.57       20.89      8.99 o 
   7   6   7      149.77      143.01     10.65 o 
   8   6   7      796.03      742.96     20.39 o 
   9   6   7      129.48      135.78     12.02 o 
  10   6   7     1105.49     1031.16     26.22 o 
  11   6   7       41.39       28.96     11.32 o 
 -12   7   7       10.56       22.79     12.99 o 
 -11   7   7      244.50      215.77     14.24 o 
 -10   7   7      549.41      587.37     15.83 o 
  -9   7   7     1508.03     1572.46     28.20 o 
  -8   7   7      121.22      137.24     10.12 o 
  -7   7   7     2769.35     2742.83     34.56 o 
  -6   7   7      154.26      172.89      8.67 o 
  -5   7   7      742.96      717.06     14.57 o 
  -4   7   7      660.68      606.99     12.94 o 
  -3   7   7      571.71      486.72     11.44 o 
  -2   7   7    15161.17    15056.34    134.91 o 
  -1   7   7    10496.65    10394.42     86.74 o 
   0   7   7      130.84      114.26      5.64 o 
   1   7   7       61.53       33.40      4.12 o 
   2   7   7       33.45       31.76      5.60 o 
   3   7   7      435.65      379.60      8.62 o 
   4   7   7     1763.69     1660.68     20.16 o 
   5   7   7     4576.26     4494.13     48.77 o 
   6   7   7      659.78      666.16     16.42 o 
   7   7   7       53.30       46.65     11.57 o 
   8   7   7      439.35      442.30     16.37 o 
   9   7   7      504.65      411.34     16.92 o 
  10   7   7      117.05      151.27     12.68 o 
  11   7   7      484.04      542.96     20.39 o 
 -12   8   7      175.88      216.11     19.32 o 
 -11   8   7      192.55      181.16     14.75 o 
 -10   8   7        5.06        9.36      7.97 o 
  -9   8   7      217.92      219.34     10.67 o 
  -8   8   7       22.76       21.18      7.13 o 
  -7   8   7       82.99       79.92      7.74 o 
  -6   8   7     2350.01     2429.40     31.71 o 
  -5   8   7     5550.01     5649.35     58.76 o 
  -4   8   7        1.69        0.00      5.51 o 
  -3   8   7     4287.67     4603.92     48.70 o 
  -2   8   7      718.55      609.62     12.87 o 
  -1   8   7     5043.48     4981.38     45.70 o 
   0   8   7       10.57       17.88      4.72 o 
   1   8   7     4941.24     4708.81     43.47 o 
   2   8   7      619.28      536.28     10.66 o 
   3   8   7       13.98       21.85      9.26 o 
   4   8   7        0.24        6.98      4.63 o 
   5   8   7      540.86      509.67     12.81 o 
   6   8   7      157.90      174.18      9.89 o 
   7   8   7       11.29       12.36      8.06 o 
   8   8   7      211.66      194.61     14.78 o 
   9   8   7      203.45      185.60     12.99 o 
  10   8   7       29.31       24.91     10.78 o 
  11   8   7       21.73        5.14     10.31 o 
 -12   9   7        0.65       24.11     11.82 o 
 -11   9   7      114.62       87.91     11.37 o 
 -10   9   7       29.23       34.27      7.92 o 
  -9   9   7     3139.00     3454.76     43.51 o 
  -8   9   7      380.20      286.69     15.78 o 
  -7   9   7      198.81      203.16      9.84 o 
  -6   9   7       65.24       62.82      8.02 o 
  -5   9   7       55.68       31.38      7.14 o 
  -4   9   7     2823.45     3136.48     37.42 o 
  -3   9   7     1616.46     1526.39     22.57 o 
  -2   9   7     6370.65     6787.47     67.49 o 
  -1   9   7     4018.46     4018.66     35.19 o 
   0   9   7      124.76      126.84      6.13 o 
   1   9   7      486.22      560.35     10.52 o 
   2   9   7      908.33      952.02     14.41 o 
   3   9   7       17.05       15.27      4.90 o 
   4   9   7       98.48      107.60      6.36 o 
   5   9   7     3076.66     2910.88     36.02 o 
   6   9   7     1256.60     1213.57     35.36 o 
   7   9   7        3.02        0.00      8.01 o 
   8   9   7     1195.03     1231.95     26.46 o 
   9   9   7      359.98      351.83     26.51 o 
  10   9   7       64.59       36.64     11.13 o 
  11   9   7       16.82       21.84     13.46 o 
 -12  10   7        8.57       17.83     19.19 o 
 -11  10   7      167.14      150.25     14.69 o 
 -10  10   7      108.66      129.27     12.34 o 
  -9  10   7      185.50      213.07     11.51 o 
  -8  10   7      217.51      286.98     11.83 o 
  -7  10   7      336.34      302.91     11.62 o 
  -6  10   7       56.69       67.12      8.81 o 
  -5  10   7     9063.68     8408.01    235.89 o 
  -4  10   7      262.21      296.32     11.49 o 
  -3  10   7     1571.11     1744.46     25.27 o 
  -2  10   7       58.75       76.05      7.82 o 
  -1  10   7      174.27      198.63      7.36 o 
   0  10   7      745.66      677.42     11.79 o 
   1  10   7     5997.50     6131.36     55.82 o 
   2  10   7      319.75      270.67      8.26 o 
   3  10   7      525.30      473.10     10.65 o 
   4  10   7      144.20      124.02      7.05 o 
   5  10   7      179.18      189.16      9.72 o 
   6  10   7      347.99      387.60     12.67 o 
   7  10   7       93.68      113.68     13.65 o 
   8  10   7      249.66      318.84     20.01 o 
   9  10   7      585.78      576.29     19.46 o 
  10  10   7      107.64      138.52     30.14 o 
 -11  11   7      160.68      148.91     14.88 o 
 -10  11   7      586.05      612.72     20.28 o 
  -9  11   7     2191.73     2328.27     34.45 o 
  -8  11   7       24.22       33.04      9.54 o 
  -7  11   7      309.22      288.16     14.00 o 
  -6  11   7      906.52      883.19     18.46 o 
  -5  11   7      219.60      209.71     10.87 o 
  -4  11   7     2670.36     2288.80     58.91 o 
  -3  11   7      870.79      914.58     17.92 o 
  -2  11   7      728.91      628.61     14.45 o 
  -1  11   7      264.06      226.55     10.89 o 
   0  11   7      120.63      133.20     10.09 o 
   1  11   7      286.38      249.94      8.36 o 
   2  11   7      786.72      784.98     13.91 o 
   3  11   7      328.94      356.41     10.04 o 
   4  11   7      151.40      174.94      7.82 o 
   5  11   7     5702.75     5698.45     61.56 o 
   6  11   7       89.19      101.86     11.61 o 
   7  11   7       34.49       29.57      7.99 o 
   8  11   7      466.45      476.88     17.40 o 
   9  11   7       55.19       67.46     13.79 o 
  10  11   7      397.84      402.73     27.03 o 
 -11  12   7       72.42       78.67     15.74 o 
 -10  12   7       63.36       65.67     10.84 o 
  -9  12   7       77.20      109.89     13.41 o 
  -8  12   7        1.14        3.89      7.81 o 
  -7  12   7       63.25       50.32      8.06 o 
  -6  12   7        3.76        0.00      6.96 o 
  -5  12   7       90.91       94.92      8.59 o 
  -4  12   7      701.67      699.58     20.49 o 
  -3  12   7       85.95       66.46      8.12 o 
  -2  12   7       34.32       30.80      8.36 o 
  -1  12   7      101.45      114.07      9.50 o 
   0  12   7      543.52      676.22     17.53 o 
   1  12   7     1958.13     1889.22     26.40 o 
   2  12   7     4448.65     4467.58     44.70 o 
   3  12   7       76.72       70.66      6.67 o 
   4  12   7      377.14      365.82     13.77 o 
   5  12   7      148.09      181.26     10.05 o 
   6  12   7     2155.76     2162.21     42.67 o 
   7  12   7      154.06      133.34     10.74 o 
   8  12   7      279.39      272.95     17.96 o 
   9  12   7      625.56      606.08     24.88 o 
 -10  13   7      773.52      839.70     24.06 o 
  -9  13   7      689.26      669.61     19.21 o 
  -8  13   7      751.76      752.32     20.57 o 
  -7  13   7       88.39      102.26      9.34 o 
  -6  13   7      242.06      271.95     11.94 o 
  -5  13   7      340.43      329.52     12.50 o 
  -4  13   7     2088.41     1970.17     30.12 o 
  -3  13   7       37.30       34.85      9.14 o 
  -2  13   7      194.18      197.18     11.78 o 
  -1  13   7      355.11      360.39     13.85 o 
   0  13   7      823.91      808.65     19.39 o 
   1  13   7      515.08      551.02     16.01 o 
   2  13   7     2377.22     2324.65     32.21 o 
   3  13   7      580.68      563.62     13.08 o 
   4  13   7        6.38       10.87      6.37 o 
   5  13   7       40.06       50.12      8.14 o 
   6  13   7      608.19      635.50     16.84 o 
   7  13   7        0.49        0.72      9.37 o 
   8  13   7        3.00        3.04     11.20 o 
   9  13   7      179.21      214.04     17.97 o 
 -10  14   7       99.39      110.92     13.05 o 
  -9  14   7       11.08       12.56     10.23 o 
  -8  14   7        5.53       12.68      9.19 o 
  -7  14   7        0.06        0.00      7.77 o 
  -6  14   7      320.95      320.14     12.95 o 
  -5  14   7      528.77      552.55     18.40 o 
  -4  14   7     3596.91     3576.33     51.17 o 
  -3  14   7       18.16       10.11      9.32 o 
  -2  14   7       19.98       12.55      9.11 o 
  -1  14   7      742.12      744.44     19.71 o 
   0  14   7      143.42      154.62     11.46 o 
   1  14   7      374.70      382.64     14.53 o 
   2  14   7     4661.12     4410.68     98.27 o 
   3  14   7       31.26       23.77      7.35 o 
   4  14   7     1460.84     1417.33     21.90 o 
   5  14   7       78.52       81.74      9.01 o 
   6  14   7      325.10      331.85     15.11 o 
   7  14   7       77.27       73.49     14.48 o 
   8  14   7       86.17       86.20     13.52 o 
  -9  15   7      100.48      108.73     12.67 o 
  -8  15   7     1239.07     1307.96     45.96 o 
  -7  15   7        0.90        0.00      9.73 o 
  -6  15   7       26.17       13.47      9.68 o 
  -5  15   7       68.49       52.75     10.65 o 
  -4  15   7     1477.07     1442.81     29.65 o 
  -3  15   7      160.36      160.01     12.20 o 
  -2  15   7     3235.80     3182.86     47.15 o 
  -1  15   7      209.86      232.03     13.35 o 
   0  15   7      844.78      837.35     21.18 o 
   1  15   7      679.26      676.90     22.35 o 
   2  15   7        0.99        3.90      9.03 o 
   3  15   7      385.09      370.77     14.65 o 
   4  15   7      163.14      145.68     11.33 o 
   5  15   7      288.21      291.66     14.24 o 
   6  15   7      314.01      330.90     15.41 o 
   7  15   7       42.63       47.70     10.64 o 
   8  15   7       23.57        8.73     22.89 o 
  -8  16   7        0.81        1.85     10.54 o 
  -7  16   7      275.28      224.52     14.92 o 
  -6  16   7      258.24      287.09     19.61 o 
  -5  16   7      145.31      164.38     13.36 o 
  -4  16   7     1157.18     1123.70     26.48 o 
  -3  16   7       31.75       34.81     16.60 o 
  -2  16   7      341.81      369.36     16.12 o 
  -1  16   7        0.96        4.17      8.80 o 
   0  16   7      900.47      904.39     24.70 o 
   1  16   7       92.32      145.16     13.32 o 
   2  16   7     2678.32     2643.50     41.44 o 
   3  16   7        5.20       17.31      9.11 o 
   4  16   7        3.49       21.71     13.54 o 
   5  16   7        8.12        0.00     11.34 o 
   6  16   7      395.72      351.00     18.86 o 
   7  16   7       19.83        8.10     10.26 o 
  -7  17   7      333.17      331.00     17.13 o 
  -6  17   7       53.48       43.57     11.27 o 
  -5  17   7       22.00        8.80     10.87 o 
  -4  17   7      681.63      684.18     21.46 o 
  -3  17   7      299.52      288.33     15.60 o 
  -2  17   7     1323.10     1329.88     29.12 o 
  -1  17   7      535.66      515.42     18.49 o 
   0  17   7       10.38       17.98      9.50 o 
   1  17   7      259.36      262.97     14.23 o 
   2  17   7      227.11      294.23     23.63 o 
   3  17   7      185.23      161.58     18.30 o 
   4  17   7       48.13       31.91     22.63 o 
   5  17   7      474.41      394.72     24.90 o 
   6  17   7       40.60       42.24     13.20 o 
  -6  18   7      267.07      247.54     16.09 o 
  -5  18   7      588.58      542.15     20.41 o 
  -4  18   7      205.75      215.61     18.25 o 
  -3  18   7      258.93      280.04     15.57 o 
  -2  18   7        4.26        5.03     10.15 o 
  -1  18   7      315.05      311.39     16.03 o 
   0  18   7       55.99       71.43     11.00 o 
   1  18   7      917.56     1018.17     24.99 o 
   2  18   7      529.84      519.95     21.89 o 
   3  18   7      288.04      263.72     16.72 o 
   4  18   7      133.93      136.68     18.75 o 
   5  18   7        2.08        0.00     13.73 o 
  -5  19   7        4.30       14.14     11.28 o 
  -4  19   7        6.38       10.61     11.14 o 
  -3  19   7      576.36      572.44     26.84 o 
  -2  19   7       57.60       26.85     10.73 o 
  -1  19   7      199.58      194.90     14.07 o 
   0  19   7        2.60        5.81     11.43 o 
   1  19   7      185.05      217.80     16.97 o 
   2  19   7        3.32        0.00     11.34 o 
   3  19   7      308.66      322.56     19.12 o 
   4  19   7       43.98       60.68     17.34 o 
  -2  20   7       92.09      110.41     13.27 o 
  -1  20   7      271.72      297.67     19.43 o 
   0  20   7        2.06        0.00     12.08 o 
   1  20   7      182.90      173.47     16.57 o 
 -12   0   8       15.19       70.44     14.84 o 
 -10   0   8      260.03      277.89     14.68 o 
  -8   0   8     5742.89     5438.67     87.73 o 
  -6   0   8    11413.46    12292.80    144.70 o 
  -4   0   8    11564.47    11680.75    135.90 o 
  -2   0   8    13734.46    14258.07    162.37 o 
   0   0   8    13670.79    13943.68    136.23 o 
   2   0   8     6407.27     6601.17     67.84 o 
   4   0   8       30.76       69.63     11.83 o 
   6   0   8      150.45      125.56     13.91 o 
   8   0   8        4.03        0.08     12.48 o 
  10   0   8      299.98      295.09     22.21 o 
  12   0   8      219.42      162.78     21.05 o 
 -13   1   8      210.43      328.52     32.64 o 
 -12   1   8     1398.14     1370.62     22.67 o 
 -11   1   8      553.43      595.47     14.43 o 
 -10   1   8        9.35       34.81      7.10 o 
  -9   1   8      127.06       87.83      8.50 o 
  -8   1   8      296.25      233.68     10.42 o 
  -7   1   8     2272.31     2414.02     27.04 o 
  -6   1   8      347.44      273.54      7.95 o 
  -5   1   8      139.43      166.99      9.39 o 
  -4   1   8     2102.41     1895.82     20.66 o 
  -3   1   8     8953.29     8500.87     71.17 o 
  -2   1   8     4287.08     4822.92     39.13 o 
  -1   1   8     1268.69     1077.80     12.01 o 
   0   1   8        1.97       12.17      3.28 o 
   1   1   8      889.90      838.03      9.34 o 
   2   1   8     6869.42     6808.47     49.34 o 
   3   1   8      988.50     1139.04     11.25 o 
   4   1   8     9273.76     9568.74    164.26 o 
   5   1   8      358.34      358.34     12.72 o 
   6   1   8      241.26      219.47     11.32 o 
   7   1   8        9.15        7.97      9.02 o 
   8   1   8      380.30      348.08     14.97 o 
   9   1   8      167.67      212.57     13.79 o 
  10   1   8      391.08      373.28     17.07 o 
  11   1   8       87.11      113.92     12.91 o 
  12   1   8       16.26       35.19     11.71 o 
 -13   2   8      112.18       94.59     17.73 o 
 -12   2   8      308.89      262.07     14.12 o 
 -11   2   8      306.41      298.58     12.98 o 
 -10   2   8      137.34      153.06      9.41 o 
  -9   2   8       12.35        9.11      6.55 o 
  -8   2   8     1857.60     1698.81     20.17 o 
  -7   2   8     3058.49     3153.88     32.33 o 
  -6   2   8     1674.58     1893.21     20.18 o 
  -5   2   8      585.49      575.64      9.47 o 
  -4   2   8       58.36       81.39      4.76 o 
  -3   2   8     5116.91     5310.08     43.12 o 
  -2   2   8     9908.84    10165.47     77.05 o 
  -1   2   8      915.04     1135.44     12.48 o 
   0   2   8     1289.06     1290.13     13.63 o 
   1   2   8     1957.78     2130.74     28.73 o 
   2   2   8     1017.98     1103.42     12.42 o 
   3   2   8      397.41      404.82      5.87 o 
   4   2   8      120.51      141.39      6.98 o 
   5   2   8     3425.17     3518.50     45.78 o 
   6   2   8     1039.01      944.81     20.74 o 
   7   2   8      876.03      875.03     21.09 o 
   8   2   8      404.92      450.70     16.63 o 
   9   2   8       21.65       28.14     11.92 o 
  10   2   8      210.94      206.24     14.06 o 
  11   2   8       49.48       69.87     12.03 o 
  12   2   8      308.60      286.55     17.31 o 
 -13   3   8      137.75      156.08     18.77 o 
 -12   3   8     1568.35     1620.22     31.46 o 
 -11   3   8     1407.21     1408.22     24.64 o 
 -10   3   8      423.61      535.52     13.34 o 
  -9   3   8       44.76       36.00      6.93 o 
  -8   3   8     1594.63     1512.09     19.96 o 
  -7   3   8      726.73      736.88     12.08 o 
  -6   3   8      829.70      731.79     11.16 o 
  -5   3   8     5552.43     5568.04     46.07 o 
  -4   3   8     2359.03     2605.90     24.16 o 
  -3   3   8     8864.66     9317.13     71.48 o 
  -2   3   8     4099.67     4812.85     39.24 o 
  -1   3   8     4426.59     4368.31     35.92 o 
   0   3   8     1388.83     1242.40     19.03 o 
   1   3   8     2765.15     2314.66     21.44 o 
   2   3   8     5949.65     5137.85     41.83 o 
   3   3   8     2809.37     2243.35     19.31 o 
   4   3   8     6843.77     6766.17     66.17 o 
   5   3   8     4430.79     4454.85     47.36 o 
   6   3   8       12.76       23.64      7.92 o 
   7   3   8      809.89      820.61     20.38 o 
   8   3   8     1112.90     1055.32     24.31 o 
   9   3   8      167.35      156.39     12.81 o 
  10   3   8        2.54        1.69      9.95 o 
  11   3   8      145.09      156.66     14.07 o 
  12   3   8      160.64      172.48     15.02 o 
 -13   4   8      516.22      559.10     41.72 o 
 -12   4   8      116.15       88.95     11.44 o 
 -11   4   8       26.07       25.07      8.09 o 
 -10   4   8       30.30       35.04      8.74 o 
  -9   4   8     2664.36     2602.60     34.08 o 
  -8   4   8        3.98        4.68      5.35 o 
  -7   4   8     1945.32     1927.35     21.06 o 
  -6   4   8      178.35      224.53      6.62 o 
  -5   4   8     2077.92     2125.27     34.58 o 
  -4   4   8      106.98      147.08      4.96 o 
  -3   4   8     1192.02     1260.49     17.56 o 
  -2   4   8      245.47      209.85      9.63 o 
  -1   4   8    12253.22    13382.77    100.09 o 
   0   4   8      204.64      230.01      5.61 o 
   1   4   8     1478.18     1228.45     13.76 o 
   2   4   8     1492.17     1685.73     17.33 o 
   3   4   8     4236.22     4234.75     45.55 o 
   4   4   8      145.29      125.92      7.37 o 
   5   4   8      156.08      188.68     14.04 o 
   6   4   8       40.18       20.23      8.41 o 
   7   4   8     1310.36     1288.88     25.94 o 
   8   4   8       21.79       18.22      9.11 o 
   9   4   8      307.44      304.45     15.17 o 
  10   4   8       86.76      126.79     12.64 o 
  11   4   8       53.72       37.96     11.04 o 
 -13   5   8      484.04      521.15     30.71 o 
 -12   5   8       57.28       59.09     26.71 o 
 -11   5   8      383.88      427.54     15.59 o 
 -10   5   8      718.13      661.81     24.58 o 
  -9   5   8      431.87      418.93     13.15 o 
  -8   5   8      385.90      332.10     17.71 o 
  -7   5   8       75.67       64.94      7.41 o 
  -6   5   8        0.69        0.00      5.15 o 
  -5   5   8     1842.27     1771.35     18.42 o 
  -4   5   8      116.62       92.99      6.14 o 
  -3   5   8     3609.69     4316.21     39.77 o 
  -2   5   8      199.21      164.36      8.04 o 
  -1   5   8      144.55      181.08      5.11 o 
   0   5   8     3043.83     3127.71     27.73 o 
   1   5   8      570.99      587.22      9.09 o 
   2   5   8      249.74      315.06      7.12 o 
   3   5   8     4602.24     4561.41     42.28 o 
   4   5   8      150.76      129.67      7.41 o 
   5   5   8      783.01      756.71     14.97 o 
   6   5   8     2058.83     2045.66     33.02 o 
   7   5   8      227.98      255.56     12.97 o 
   8   5   8       62.33       53.76     10.07 o 
   9   5   8      200.38      205.16     13.54 o 
  10   5   8      211.50      219.56     14.63 o 
  11   5   8      489.94      473.33     19.76 o 
 -13   6   8      274.46      269.90     28.78 o 
 -12   6   8       52.09       39.81     23.73 o 
 -11   6   8        0.09       18.94      7.65 o 
 -10   6   8        1.64        1.04      6.89 o 
  -9   6   8     1007.18      915.33     18.66 o 
  -8   6   8     1809.19     1648.66     25.26 o 
  -7   6   8     6362.46     6566.57     67.36 o 
  -6   6   8      359.93      358.24     11.15 o 
  -5   6   8     1309.40     1268.38     19.84 o 
  -4   6   8      206.09      228.09      8.57 o 
  -3   6   8     1126.45     1065.81     13.96 o 
  -2   6   8      874.01      721.28     12.19 o 
  -1   6   8     7025.67     7101.54     56.31 o 
   0   6   8      220.35      219.04      6.26 o 
   1   6   8     7235.63     6957.54     55.66 o 
   2   6   8      516.04      556.54      9.36 o 
   3   6   8      564.55      617.33     11.50 o 
   4   6   8        0.49       12.38     11.50 o 
   5   6   8      844.26      847.58     16.28 o 
   6   6   8      526.24      580.50     26.85 o 
   7   6   8     2195.50     2206.96     36.03 o 
   8   6   8        0.57        3.28      8.75 o 
   9   6   8      350.55      367.34     21.97 o 
  10   6   8      147.70      159.49     13.75 o 
  11   6   8      248.91      258.01     15.93 o 
 -12   7   8      369.52      413.84     22.81 o 
 -11   7   8      392.62      442.44     16.90 o 
 -10   7   8       11.73       19.98      7.64 o 
  -9   7   8      265.14      299.80     11.90 o 
  -8   7   8        0.76       12.38      6.98 o 
  -7   7   8      546.40      505.87     13.76 o 
  -6   7   8      269.37      215.21      9.70 o 
  -5   7   8     1593.65     1573.64     23.20 o 
  -4   7   8     4284.18     3919.52     60.83 o 
  -3   7   8     5996.43     5800.28     69.27 o 
  -2   7   8     4961.85     5222.31     47.42 o 
   0   7   8      207.73      165.73      8.75 o 
   1   7   8       12.01       37.68      6.34 o 
   2   7   8     8324.99     8291.01     74.25 o 
   3   7   8     2423.79     2318.56     25.59 o 
   4   7   8     1311.87     1192.49     16.53 o 
   5   7   8     1121.32      957.61     17.72 o 
   6   7   8       87.78      121.57      8.38 o 
   7   7   8      198.53      228.71     13.09 o 
   8   7   8      151.14      146.18     12.86 o 
   9   7   8        7.59        0.00     14.09 o 
  10   7   8      105.56      112.40     12.78 o 
  11   7   8      204.07      215.35     15.49 o 
 -12   8   8       21.16       28.82     11.44 o 
 -11   8   8       22.31       23.47     10.09 o 
 -10   8   8       66.02       59.39      8.71 o 
  -9   8   8      148.09      150.00      9.74 o 
  -8   8   8     2474.08     2309.16     32.32 o 
  -7   8   8      411.27      425.84     12.93 o 
  -6   8   8     1492.73     1485.57     34.35 o 
  -5   8   8     4010.69     4373.62     48.47 o 
  -4   8   8     1277.53     1356.35     21.23 o 
  -3   8   8      186.35      231.29     12.66 o 
  -2   8   8       71.65      115.69      6.33 o 
  -1   8   8       38.22       63.99      5.35 o 
   0   8   8     1817.99     1859.96     19.64 o 
   1   8   8     1230.00     1144.14     15.85 o 
   2   8   8       38.21       63.15      5.34 o 
   3   8   8      375.38      323.48      8.59 o 
   4   8   8      390.64      396.75     11.32 o 
   5   8   8       27.97       49.92     13.22 o 
   6   8   8        5.66        8.60      7.63 o 
   7   8   8      395.15      399.02     15.80 o 
   8   8   8     1154.51     1211.04     31.45 o 
   9   8   8       57.20       39.65     10.87 o 
  10   8   8       35.69       33.52     11.53 o 
  11   8   8      140.27      143.66     13.83 o 
 -12   9   8      213.29      227.81     16.85 o 
 -11   9   8      169.68      215.23     13.96 o 
 -10   9   8     1058.17     1124.87     22.80 o 
  -9   9   8      189.35      228.85     12.23 o 
  -8   9   8       82.84      122.52     10.07 o 
  -7   9   8      305.74      272.27     10.87 o 
  -6   9   8      885.60      834.84     40.01 o 
  -5   9   8       78.22       42.13      7.96 o 
  -4   9   8     7470.21     7683.20     76.62 o 
  -3   9   8     1298.26     1375.94     30.61 o 
  -2   9   8    12326.84    13088.87    120.89 o 
  -1   9   8      672.74      721.76     12.45 o 
   0   9   8      329.78      341.41      8.82 o 
   1   9   8     1804.04     1811.36     21.50 o 
   2   9   8      812.38      718.87     12.49 o 
   3   9   8      858.16      851.31     14.07 o 
   4   9   8     3388.01     3270.11     38.86 o 
   5   9   8     1208.86     1115.39     19.99 o 
   6   9   8        0.47        5.62      7.22 o 
   7   9   8        0.03        9.23     11.84 o 
   8   9   8      893.52      833.45     22.71 o 
   9   9   8       24.04       31.34     10.58 o 
  10   9   8      103.05      107.16     12.72 o 
 -11  10   8        0.09        6.78     10.05 o 
 -10  10   8       41.27       29.89      8.38 o 
  -9  10   8        2.96        3.93      7.68 o 
  -8  10   8     2833.72     2746.67     37.52 o 
  -7  10   8      625.67      611.49     15.67 o 
  -6  10   8     5069.27     4897.25     71.08 o 
  -5  10   8     1406.21     1221.69     27.84 o 
  -4  10   8      129.51      131.72     12.16 o 
  -3  10   8        9.32       16.30      6.69 o 
  -2  10   8     1388.52     1425.22     22.36 o 
  -1  10   8      326.60      326.30     12.10 o 
   0  10   8    12117.19    12528.71    115.78 o 
   1  10   8      522.66      574.58     11.45 o 
   2  10   8     2466.99     2539.42     28.34 o 
   3  10   8      554.47      587.17     14.59 o 
   4  10   8      167.93      162.05     10.14 o 
   5  10   8      945.82      916.25     18.44 o 
   6  10   8     2075.05     2056.56     32.43 o 
   7  10   8        8.94        0.00      8.83 o 
   8  10   8     1139.66     1173.64     30.88 o 
   9  10   8       19.41       30.20     11.05 o 
  10  10   8        3.88       14.95     13.00 o 
 -11  11   8      289.77      297.15     15.69 o 
 -10  11   8      477.54      558.67     16.70 o 
  -9  11   8       45.41       45.17      8.89 o 
  -8  11   8      343.69      344.24     13.09 o 
  -7  11   8       55.07       68.05      8.29 o 
  -6  11   8       22.15       24.40      7.29 o 
  -5  11   8       23.63       17.68      7.48 o 
  -4  11   8      415.29      434.91     14.64 o 
  -3  11   8      535.65      525.01     24.25 o 
  -2  11   8     1552.12     1430.43     23.01 o 
  -1  11   8      180.15      200.18      9.41 o 
   0  11   8      116.01      114.00      9.22 o 
   1  11   8      327.60      290.92     10.43 o 
   2  11   8     5112.57     4886.83     47.59 o 
   3  11   8      951.60      881.25     15.30 o 
   4  11   8      216.78      235.53     10.39 o 
   5  11   8       83.17       55.90      8.24 o 
   6  11   8       20.50       26.38      7.55 o 
   7  11   8       82.40       82.29     11.20 o 
   8  11   8      595.74      662.94     20.53 o 
   9  11   8      503.61      498.94     27.82 o 
  10  11   8      341.57      302.92     20.53 o 
 -11  12   8       80.46       99.97     14.45 o 
 -10  12   8       99.80       83.98     11.98 o 
  -9  12   8      266.35      343.82     20.63 o 
  -8  12   8     1459.51     1432.66     30.28 o 
  -7  12   8      689.44      663.46     17.34 o 
  -6  12   8       49.01       22.32      7.76 o 
  -5  12   8        6.79        7.95      7.39 o 
  -4  12   8       14.87        0.00      7.20 o 
  -3  12   8      630.86      520.69     14.49 o 
  -2  12   8      150.86      147.06      9.55 o 
  -1  12   8      288.88      301.51     12.98 o 
   0  12   8       37.30       59.79      8.50 o 
   1  12   8      869.07      843.99     16.76 o 
   2  12   8      381.02      359.92     12.34 o 
   3  12   8      422.81      357.43     10.45 o 
   4  12   8       69.34       70.15      7.96 o 
   5  12   8      101.20      127.51      9.43 o 
   6  12   8      222.27      257.36     14.53 o 
   7  12   8     1000.88      966.72     23.88 o 
   8  12   8     1242.34     1251.86     33.47 o 
   9  12   8       30.29       40.08     17.09 o 
 -10  13   8        1.03       29.46     11.08 o 
  -9  13   8      890.48      859.11     20.89 o 
  -8  13   8       73.81      104.45     10.36 o 
  -7  13   8      118.10      122.06     10.11 o 
  -6  13   8     1236.01     1111.03     22.25 o 
  -5  13   8     2259.56     2165.85     32.31 o 
  -4  13   8       22.60       35.70      7.83 o 
  -3  13   8     2188.13     2142.99     31.30 o 
  -2  13   8      154.96      149.06     11.21 o 
  -1  13   8      199.21      211.16     12.10 o 
   0  13   8      792.73      623.39     27.08 o 
   1  13   8      842.54      687.23     22.89 o 
   2  13   8      848.71      832.32     17.39 o 
   3  13   8     1046.73     1062.83     19.86 o 
   4  13   8       13.10        5.69      7.42 o 
   5  13   8      656.59      680.37     16.92 o 
   6  13   8       67.14       46.89      8.47 o 
   7  13   8       60.24       60.40     12.34 o 
   8  13   8       15.24       12.00     11.98 o 
   9  13   8      126.09      100.47     14.80 o 
  -9  14   8      298.95      321.46     14.32 o 
  -8  14   8      101.46       77.24      9.74 o 
  -7  14   8       57.16       65.47      9.03 o 
  -6  14   8       28.82       23.02      8.30 o 
  -5  14   8     1075.33     1055.81     22.73 o 
  -4  14   8        9.36        2.19     12.88 o 
  -3  14   8      103.51       75.36     10.60 o 
  -2  14   8      294.41      281.57     13.93 o 
  -1  14   8     1784.39     1740.22     31.27 o 
   0  14   8       72.81       53.87     11.14 o 
   1  14   8     1638.59     1739.59     30.80 o 
   2  14   8      393.63      368.54     14.56 o 
   3  14   8       34.82       24.17      7.87 o 
   4  14   8       17.25       12.76      9.07 o 
   5  14   8       73.38       81.90     10.31 o 
   6  14   8      180.92      216.52     13.36 o 
   7  14   8      619.23      612.13     23.96 o 
   8  14   8       84.94      131.21     20.26 o 
  -9  15   8     1065.44     1036.48     24.09 o 
  -8  15   8        5.10        4.73      8.34 o 
  -7  15   8        0.86        0.00      8.03 o 
  -6  15   8       95.75      138.89     12.60 o 
  -5  15   8     1687.01     1760.20     34.04 o 
  -4  15   8      192.58      170.31     13.15 o 
  -3  15   8     3714.87     3681.03     53.16 o 
  -2  15   8        0.34        0.00     10.55 o 
  -1  15   8      219.68      253.86     13.73 o 
   0  15   8      890.51      908.49     22.49 o 
   1  15   8      242.95      290.42     13.96 o 
   2  15   8      330.75      309.93     14.13 o 
   3  15   8      488.14      413.56     15.60 o 
   4  15   8        0.34        0.00      9.90 o 
   5  15   8      612.08      602.83     22.55 o 
   6  15   8        4.13        8.01      9.24 o 
   7  15   8       21.93       17.22     12.26 o 
  -8  16   8      312.92      325.26     26.58 o 
  -7  16   8      810.87      900.47     45.58 o 
  -6  16   8      265.30      274.05     15.63 o 
  -5  16   8       60.46       88.35     11.94 o 
  -4  16   8      129.23      149.57     12.99 o 
  -3  16   8      337.93      369.27     16.72 o 
  -2  16   8      508.26      452.11     17.52 o 
  -1  16   8     1361.96     1394.33     29.09 o 
   0  16   8      878.37      911.21     23.08 o 
   1  16   8     3027.19     2938.57     45.07 o 
   2  16   8       18.02       17.38      9.48 o 
   3  16   8       15.83       24.18      9.03 o 
   4  16   8        2.52        0.00     12.77 o 
   5  16   8      167.41      146.67     14.30 o 
   6  16   8      480.47      499.79     21.72 o 
   7  16   8      667.62      724.97     33.06 o 
  -7  17   8       16.02       18.60     10.87 o 
  -6  17   8       76.38      108.45     14.26 o 
  -5  17   8       38.69       13.49     16.12 o 
  -4  17   8     1291.63     1350.65     30.44 o 
  -3  17   8      436.43      451.67     18.21 o 
  -2  17   8       26.56       20.48     10.53 o 
  -1  17   8       36.41       41.49     13.71 o 
   0  17   8        2.98        0.00      9.19 o 
   1  17   8      268.47      284.22     14.72 o 
   2  17   8      609.34      670.64     20.09 o 
   3  17   8      280.17      263.62     16.34 o 
   4  17   8       85.79       52.01     18.51 o 
   5  17   8       78.36       60.95     16.21 o 
   6  17   8        3.58        0.00     26.33 o 
  -6  18   8      741.65      790.98     28.10 o 
  -5  18   8        0.19        3.73     12.15 o 
  -4  18   8       23.46       30.40     11.47 o 
  -3  18   8       33.09       16.95     11.26 o 
  -2  18   8       32.59       12.26     10.41 o 
  -1  18   8       78.53      105.84     11.84 o 
   0  18   8      942.64      987.10     39.83 o 
   1  18   8      226.29      218.19     14.67 o 
   2  18   8       53.45       23.22     12.45 o 
   3  18   8       15.21        0.00     14.22 o 
   4  18   8        6.45       14.20     37.86 o 
  -4  19   8      713.68      738.40     24.09 o 
  -3  19   8      239.28      292.02     16.93 o 
  -2  19   8      329.85      361.73     17.73 o 
  -1  19   8        4.37        4.83     10.74 o 
   0  19   8        6.05        0.55     10.09 o 
   1  19   8       22.97       39.80     25.19 o 
   2  19   8      482.35      446.87     21.61 o 
   3  19   8       49.66       14.89     15.18 o 
  -1  20   8        0.36        0.00     13.30 o 
 -11   0   9      902.63      778.12     32.13 o 
  -9   0   9     1127.05     1175.74     26.00 o 
  -7   0   9        5.40       19.41      8.42 o 
  -5   0   9     5775.54     5782.92     91.50 o 
  -3   0   9     4257.22     4162.83     54.18 o 
  -1   0   9     8083.23     8308.91     98.32 o 
   1   0   9    10975.13    11204.57    111.44 o 
   3   0   9     1418.98     1342.54     18.54 o 
   5   0   9      148.39      222.91     56.16 o 
   7   0   9       89.14      131.50     16.43 o 
   9   0   9     2351.62     2408.86     58.90 o 
  11   0   9       54.77       36.57     16.00 o 
 -13   1   9      259.91      277.53     20.07 o 
 -12   1   9        4.93        1.78      7.82 o 
 -11   1   9      134.68      185.58      9.50 o 
 -10   1   9      255.56      245.22     14.20 o 
  -9   1   9      403.31      329.02     10.12 o 
  -8   1   9      517.47      523.20     11.71 o 
  -7   1   9     1637.98     1516.05     19.86 o 
  -6   1   9     1532.12     1567.45     19.50 o 
  -5   1   9      389.31      328.59      8.36 o 
  -4   1   9      181.79      192.35      6.51 o 
  -3   1   9      177.08      135.09      5.60 o 
  -2   1   9      834.25     1031.63     12.31 o 
  -1   1   9     2618.84     2524.53     25.90 o 
   0   1   9      361.50      356.55      6.85 o 
   1   1   9     9410.25     9636.50     68.47 o 
   2   1   9       81.57       93.37      3.93 o 
   3   1   9     3871.51     3465.59     27.67 o 
   4   1   9     1130.97     1089.57     20.31 o 
   5   1   9     1772.33     1623.46     27.41 o 
   6   1   9      887.86      837.98     20.20 o 
   7   1   9      869.52      773.34     21.61 o 
   8   1   9      350.55      362.27     18.95 o 
   9   1   9     3050.20     3167.43     49.21 o 
  10   1   9       80.57       70.72     11.76 o 
  11   1   9       28.79       13.04     13.78 o 
 -13   2   9       50.04       46.52     22.27 o 
 -12   2   9      196.35      173.67     10.68 o 
 -11   2   9       46.22       41.08      8.21 o 
 -10   2   9     2594.97     2556.64     31.11 o 
  -9   2   9      821.74      755.63     13.30 o 
  -8   2   9      594.13      627.77     11.66 o 
  -7   2   9     6194.80     6538.88     54.86 o 
  -6   2   9      671.35      615.56     10.58 o 
  -5   2   9     1900.98     1954.30     22.43 o 
  -4   2   9       58.51       71.62      4.90 o 
  -3   2   9     2082.85     2218.44     21.42 o 
  -2   2   9    20988.36    21259.05    168.45 o 
  -1   2   9     9122.98     9476.94     72.52 o 
   0   2   9       87.36      158.93      7.18 o 
   1   2   9     2105.82     2238.55     21.19 o 
   2   2   9      621.49      633.32      8.37 o 
   3   2   9     8137.96     7968.27     57.72 o 
   4   2   9      595.43      542.10     13.43 o 
   5   2   9     7278.76     7384.15     83.61 o 
   6   2   9     3795.82     3599.94     48.76 o 
   7   2   9        1.07       15.45      9.01 o 
   8   2   9       46.68       54.05     10.57 o 
   9   2   9      281.31      273.93     15.37 o 
  10   2   9        4.68        0.00      9.97 o 
  11   2   9      517.99      501.01     30.44 o 
 -13   3   9      310.39      357.85     18.57 o 
 -12   3   9      341.19      309.53     12.91 o 
 -11   3   9      189.14      241.70     11.33 o 
 -10   3   9        1.26       15.04      7.56 o 
  -9   3   9      391.10      447.57     19.91 o 
  -8   3   9     1581.69     1511.48     25.85 o 
  -7   3   9        5.90       17.85      5.26 o 
  -6   3   9       26.37       56.09      5.53 o 
  -5   3   9      709.69      701.53     10.70 o 
  -4   3   9     4650.45     4568.90     38.69 o 
  -3   3   9      145.46      151.96      5.21 o 
  -2   3   9      120.65       88.98      4.67 o 
  -1   3   9     1447.72     1311.58     14.43 o 
   0   3   9      481.84      535.69     12.37 o 
   1   3   9     2681.66     2914.89     26.28 o 
   2   3   9     3595.84     3484.06     30.83 o 
   3   3   9      291.53      257.04      7.53 o 
   4   3   9     6884.92     7588.91     73.80 o 
   5   3   9       93.81       98.57      9.50 o 
   6   3   9       19.17        6.58      8.46 o 
   7   3   9        5.38        0.00      8.33 o 
   8   3   9      704.86      726.99     20.69 o 
   9   3   9      603.79      523.55     18.97 o 
  10   3   9      182.62      190.08     14.11 o 
  11   3   9       66.65       88.12     12.99 o 
 -13   4   9      694.32      757.44     50.66 o 
 -12   4   9       45.26       60.29     10.26 o 
 -11   4   9       17.99        7.95      7.49 o 
 -10   4   9     1022.52     1012.25     20.12 o 
  -9   4   9      735.38      752.84     19.31 o 
  -8   4   9      189.71      215.84     16.52 o 
  -7   4   9       35.70       45.42      6.94 o 
  -6   4   9     3871.56     3793.15     36.96 o 
  -5   4   9       94.82       97.79      5.08 o 
  -4   4   9      213.05      153.24      5.04 o 
  -3   4   9     3476.73     3676.55     31.91 o 
  -2   4   9    17210.26    17549.92    140.66 o 
  -1   4   9     2562.29     2636.32     25.85 o 
   0   4   9       49.53       74.27      4.49 o 
   1   4   9     4869.57     4465.32     48.19 o 
   2   4   9      976.58      951.54     12.12 o 
   3   4   9       83.32       97.62      5.07 o 
   4   4   9     4781.02     4753.75     50.06 o 
   5   4   9      338.97      287.25     12.20 o 
   6   4   9       16.90       12.47      8.40 o 
   7   4   9       73.34       60.17     11.82 o 
   8   4   9        3.25       20.00      9.67 o 
   9   4   9        9.98       10.55      9.96 o 
  10   4   9       10.70       24.18     10.74 o 
  11   4   9       90.70      112.86     13.13 o 
 -13   5   9      138.46      117.18     14.27 o 
 -12   5   9     1104.70     1219.59     27.53 o 
 -11   5   9       66.23       71.18      8.53 o 
 -10   5   9      263.00      269.26     11.55 o 
  -9   5   9      338.49      272.53     11.12 o 
  -8   5   9      243.52      203.22     10.00 o 
  -7   5   9      928.04      910.88     27.14 o 
  -6   5   9     3548.52     3391.77     39.47 o 
  -5   5   9      234.16      304.16      7.92 o 
  -4   5   9     1524.51     1315.66     16.74 o 
  -3   5   9     3192.61     3278.54     32.29 o 
  -2   5   9     1912.98     1726.34     19.91 o 
  -1   5   9       78.76       82.44      5.27 o 
   0   5   9     9085.57     8633.78     82.38 o 
   1   5   9       80.83       42.38      4.53 o 
   2   5   9     2780.47     2749.13     25.90 o 
   3   5   9      342.74      334.34      8.07 o 
   4   5   9     2340.56     2308.47     29.22 o 
   5   5   9     2618.32     2697.11     33.48 o 
   6   5   9     1600.46     1563.97     47.99 o 
   7   5   9       72.49       71.39      9.96 o 
   8   5   9     2907.50     2784.63     44.07 o 
   9   5   9        0.28        0.00     11.61 o 
  10   5   9     1011.20      900.04     25.13 o 
  11   5   9        2.46        0.00     11.18 o 
 -12   6   9       12.80       12.65     10.10 o 
 -11   6   9      272.91      269.78     17.07 o 
 -10   6   9      835.92      852.35     18.98 o 
  -9   6   9      125.79      127.48      9.19 o 
  -8   6   9      728.20      756.19     16.78 o 
  -7   6   9     2105.58     2088.94     29.21 o 
  -6   6   9      156.86      192.06      9.30 o 
  -5   6   9     3420.30     3555.76     40.72 o 
  -4   6   9      405.27      366.52     13.47 o 
  -3   6   9       28.25       16.03      4.31 o 
  -2   6   9     8512.54     8657.12     73.88 o 
  -1   6   9      326.50      367.49      7.05 o 
   0   6   9      108.74      108.21      5.07 o 
   1   6   9      719.43      752.76     11.09 o 
   2   6   9       56.76       69.64      5.12 o 
   3   6   9     1343.50     1300.07     20.41 o 
   4   6   9     1229.31     1398.66     21.28 o 
   5   6   9      921.11      906.60     17.36 o 
   6   6   9       43.51       47.18     11.14 o 
   7   6   9      822.22      867.41     21.66 o 
   8   6   9      224.30      262.71     14.57 o 
   9   6   9       84.87       54.31     11.21 o 
  10   6   9      141.79      146.00     13.35 o 
  11   6   9       80.58      116.17     21.66 o 
 -12   7   9       22.16       35.74      9.93 o 
 -11   7   9        1.54        0.00      7.52 o 
 -10   7   9      460.96      470.45     14.81 o 
  -9   7   9      297.09      323.99     12.23 o 
  -8   7   9       38.84       33.90      7.57 o 
  -7   7   9     1596.40     1549.07     24.55 o 
  -6   7   9     7696.40     7520.86     75.77 o 
  -5   7   9      830.15      783.00     18.72 o 
  -4   7   9     1225.52     1193.63     19.61 o 
  -3   7   9     2575.92     2751.54     60.07 o 
  -2   7   9       73.24       73.67      5.38 o 
  -1   7   9     1768.08     1905.38     19.50 o 
   0   7   9        6.31        4.51      5.76 o 
   1   7   9     2234.59     2395.40     23.87 o 
   2   7   9     3316.16     3227.18     38.44 o 
   3   7   9     1248.95     1266.69     17.25 o 
   4   7   9      349.37      296.46     10.29 o 
   5   7   9     2063.02     1995.27     28.02 o 
   6   7   9      516.94      388.47     14.52 o 
   7   7   9      280.97      267.72     13.73 o 
   8   7   9     1740.42     1776.97     33.84 o 
   9   7   9      107.01       97.69     11.79 o 
  10   7   9      287.02      288.94     16.40 o 
  11   7   9        3.62        2.33     11.36 o 
 -12   8   9       23.63       42.34     10.33 o 
 -11   8   9      457.22      400.36     14.53 o 
 -10   8   9     1120.90     1181.97     23.24 o 
  -9   8   9     1038.90     1076.00     21.40 o 
  -8   8   9      144.16      145.85     10.02 o 
  -7   8   9      518.86      568.60     16.73 o 
  -6   8   9      246.67      290.13     15.36 o 
  -5   8   9     7378.19     7232.39     74.08 o 
  -4   8   9      167.50      140.55      8.78 o 
  -3   8   9     3947.28     3773.02     42.69 o 
  -2   8   9     7197.33     7773.38     76.15 o 
  -1   8   9     1907.07     2043.85     36.17 o 
   0   8   9     1889.19     1675.27     18.58 o 
   1   8   9      129.71      119.54      5.72 o 
   2   8   9      282.05      281.96     10.56 o 
   3   8   9      742.80      664.65     12.36 o 
   4   8   9      825.83      862.10     16.95 o 
   5   8   9     2065.92     1969.44     28.23 o 
   6   8   9      583.91      648.79     18.44 o 
   7   8   9     2346.22     2352.56     38.78 o 
   8   8   9        0.83        0.00      9.50 o 
   9   8   9      284.04      241.16     14.79 o 
  10   8   9      559.01      561.31     20.60 o 
 -12   9   9        6.42        0.90     11.37 o 
 -11   9   9       96.68      129.28     12.37 o 
 -10   9   9      328.56      357.53     13.71 o 
  -9   9   9        4.52        0.18      7.16 o 
  -8   9   9      273.99      281.58     11.80 o 
  -7   9   9     1201.06     1179.79     21.80 o 
  -6   9   9      165.60      146.38      9.55 o 
  -5   9   9    12604.59    11503.07    507.93 o 
  -4   9   9       26.92       42.97      7.73 o 
  -3   9   9     1732.66     1730.78     25.34 o 
  -2   9   9        0.84        0.80      6.27 o 
  -1   9   9     3436.97     3467.24     35.30 o 
   0   9   9      475.61      539.51     11.37 o 
   1   9   9     4996.20     5056.31     47.74 o 
   2   9   9      323.13      288.07      8.64 o 
   3   9   9     2225.25     2159.60     28.00 o 
   4   9   9     1135.19     1206.83     23.23 o 
   5   9   9      311.22      292.64     11.34 o 
   6   9   9      250.03      284.34     13.59 o 
   7   9   9        5.30       11.91      9.38 o 
   8   9   9       64.91       70.67     11.10 o 
   9   9   9      204.88      232.26     14.99 o 
  10   9   9       10.14        6.54     11.11 o 
 -11  10   9      342.89      321.44     18.14 o 
 -10  10   9        0.91       12.79      8.35 o 
  -9  10   9     1739.88     1794.23     29.67 o 
  -8  10   9        0.11        4.39      7.06 o 
  -7  10   9      228.50      274.84     11.54 o 
  -6  10   9        0.04       13.16      7.01 o 
  -5  10   9        7.37        2.88      8.06 o 
  -4  10   9        3.25       14.54      7.77 o 
  -3  10   9     2387.06     2251.93     37.12 o 
  -2  10   9       17.11       30.50      6.69 o 
  -1  10   9      136.84      108.09      7.94 o 
   0  10   9     1803.15     1840.09     23.15 o 
   1  10   9     1519.74     1445.79     21.79 o 
   2  10   9        0.03        0.00      5.57 o 
   3  10   9      190.69      154.43      7.52 o 
   4  10   9       65.66       73.36      7.67 o 
   5  10   9     4624.51     4546.28     67.10 o 
   6  10   9        6.34        7.30      8.48 o 
   7  10   9     1906.12     1903.98     34.85 o 
   8  10   9       85.22       94.06     12.53 o 
   9  10   9      448.85      493.42     19.37 o 
  10  10   9       14.78        5.84     11.34 o 
 -11  11   9      196.28      280.14     15.63 o 
 -10  11   9       27.90       22.14      8.64 o 
  -9  11   9       20.71       18.89      8.49 o 
  -8  11   9        1.49        9.29      8.03 o 
  -7  11   9     1433.80     1440.97     25.42 o 
  -6  11   9       24.64       37.24      8.20 o 
  -5  11   9     1716.67     1684.09     34.81 o 
  -4  11   9        0.91        4.32      7.43 o 
  -3  11   9     1513.72     1492.56     27.09 o 
  -2  11   9      189.78      179.25      9.94 o 
  -1  11   9      596.50      529.48     13.76 o 
   0  11   9     1221.86     1138.64     39.33 o 
   1  11   9    10324.16    10599.23    111.63 o 
   2  11   9      456.92      390.83     10.37 o 
   3  11   9      416.93      426.51     12.21 o 
   4  11   9      482.17      491.34     15.89 o 
   5  11   9      367.21      398.89     14.37 o 
   6  11   9      129.02       98.03      9.21 o 
   7  11   9     1171.65     1171.74     30.61 o 
   8  11   9       33.00       77.98     15.72 o 
   9  11   9      837.90      921.35     25.55 o 
 -10  12   9      742.99      663.01     18.78 o 
  -9  12   9      417.27      421.73     15.16 o 
  -8  12   9      368.84      389.57     14.28 o 
  -7  12   9      106.57       91.45      9.59 o 
  -6  12   9        4.40        2.57      7.53 o 
  -5  12   9       65.88       43.08      8.29 o 
  -4  12   9       64.27       67.30      8.44 o 
  -3  12   9      416.98      427.19     21.50 o 
  -2  12   9     6952.68     6765.46    158.73 o 
  -1  12   9     1247.66     1150.18     37.21 o 
   0  12   9       12.82       15.75      7.87 o 
   1  12   9        2.88       19.73      7.85 o 
   2  12   9       12.11        8.77      6.73 o 
   3  12   9      443.13      428.60     11.39 o 
   4  12   9      411.43      402.41     13.03 o 
   5  12   9     1338.48     1319.78     23.68 o 
   6  12   9      774.06      761.94     18.33 o 
   7  12   9        8.15        0.28     15.33 o 
   8  12   9        1.35        0.00     10.12 o 
   9  12   9       73.25       60.95     14.44 o 
 -10  13   9       10.49       27.61     10.92 o 
  -9  13   9      130.46      159.00     11.49 o 
  -8  13   9      384.92      437.16     18.57 o 
  -7  13   9      376.37      393.54     14.27 o 
  -6  13   9      357.85      406.20     14.41 o 
  -5  13   9       80.16       97.26     11.06 o 
  -4  13   9      418.95      420.20     13.93 o 
  -3  13   9        9.61       14.99      7.69 o 
  -2  13   9     1198.40     1251.01     26.07 o 
  -1  13   9      245.64      264.68     13.12 o 
   0  13   9      656.07      635.57     21.56 o 
   1  13   9      231.99      277.39     14.80 o 
   2  13   9      429.98      423.28     14.74 o 
   3  13   9      771.73      772.52     17.20 o 
   4  13   9      840.71      810.00     21.14 o 
   5  13   9      145.22      159.52     10.60 o 
   6  13   9      145.51      124.51     10.36 o 
   7  13   9       52.08       50.99     10.90 o 
   8  13   9      301.68      260.81     22.45 o 
  -9  14   9       55.26       41.49      9.56 o 
  -8  14   9     1048.60     1119.18     24.22 o 
  -7  14   9       39.53       51.64      9.05 o 
  -6  14   9        0.47        0.00      7.90 o 
  -5  14   9        2.69        0.17      7.99 o 
  -4  14   9       21.08       13.52     10.17 o 
  -3  14   9      208.48      183.45     12.98 o 
  -2  14   9     3234.45     3221.13     47.52 o 
  -1  14   9       13.00       20.62      9.14 o 
   0  14   9      531.21      555.75     26.37 o 
   1  14   9      425.81      432.24     16.41 o 
   2  14   9      304.98      320.06     14.06 o 
   3  14   9      233.22      264.23     12.86 o 
   4  14   9     3624.50     3606.61     51.07 o 
   5  14   9      325.47      284.53     14.24 o 
   6  14   9     1275.66     1309.86     25.25 o 
   7  14   9       18.14       15.36     11.80 o 
   8  14   9        6.04        6.12     15.94 o 
  -8  15   9      211.86      238.13     17.56 o 
  -7  15   9       22.89       24.88      8.80 o 
  -6  15   9     1236.39     1205.95     32.21 o 
  -5  15   9      197.66      182.24     14.03 o 
  -4  15   9     2436.55     2618.47     43.25 o 
  -3  15   9       55.97       59.62     10.98 o 
  -2  15   9      675.25      562.70     18.82 o 
  -1  15   9      101.06       93.28     10.88 o 
   0  15   9      757.28      736.68     20.44 o 
   1  15   9      869.66      873.27     22.07 o 
   2  15   9     1938.96     1785.22     32.42 o 
   3  15   9        0.63        4.75     11.21 o 
   4  15   9      765.12      721.58     24.05 o 
   5  15   9        6.95       16.60     10.50 o 
   6  15   9      346.61      351.01     19.22 o 
   7  15   9       79.81       91.18     27.06 o 
  -8  16   9      184.25      206.54     15.04 o 
  -7  16   9        3.65       22.88     10.85 o 
  -6  16   9      142.13      162.44     13.78 o 
  -5  16   9      588.92      627.45     21.13 o 
  -4  16   9      426.93      383.20     21.39 o 
  -3  16   9       60.26       49.50     11.20 o 
  -2  16   9      864.05      808.31     22.63 o 
  -1  16   9        8.89        0.00      8.91 o 
   0  16   9      918.92      870.41     22.90 o 
   1  16   9     1033.03      973.80     23.96 o 
   2  16   9      237.02      236.09     13.68 o 
   3  16   9      170.83      138.21     14.15 o 
   4  16   9       30.03       36.20     11.91 o 
   5  16   9      202.18      188.81     23.15 o 
   6  16   9      241.58      241.58     17.38 o 
  -7  17   9      162.36      198.27     15.58 o 
  -6  17   9      547.87      617.54     22.06 o 
  -5  17   9      536.36      533.45     20.27 o 
  -4  17   9      100.06      131.02     13.47 o 
  -3  17   9       44.84       42.72     11.25 o 
  -2  17   9      125.45      109.69     12.14 o 
  -1  17   9      424.12      416.82     17.38 o 
   0  17   9      108.07      131.64     13.37 o 
   1  17   9      693.04      684.94     20.70 o 
   2  17   9     1209.22     1170.50     27.04 o 
   3  17   9      509.70      553.85     22.80 o 
   4  17   9       62.69       42.81     27.74 o 
   5  17   9      319.04      352.26     27.22 o 
  -5  18   9       50.56       28.26     14.56 o 
  -4  18   9        1.68       13.95     12.01 o 
  -3  18   9      723.65      687.85     22.60 o 
  -2  18   9       34.61       39.43     13.94 o 
  -1  18   9      165.86      186.46     13.85 o 
   0  18   9        3.68        0.00      9.25 o 
   1  18   9      197.46      223.53     14.00 o 
   2  18   9      516.18      504.75     34.48 o 
   3  18   9      191.68      245.53     22.27 o 
   4  18   9      206.09      235.12     22.59 o 
  -4  19   9       62.04      100.99     21.07 o 
  -3  19   9      227.21      252.85     16.04 o 
  -2  19   9       13.12       23.42     11.03 o 
  -1  19   9      307.26      297.61     16.66 o 
   0  19   9       18.59       40.05     10.93 o 
   1  19   9      188.07      209.96     17.09 o 
   2  19   9        1.52        0.00     12.45 o 
 -12   0  10      494.90      426.79     22.81 o 
 -10   0  10       10.15       21.82      9.68 o 
  -8   0  10     1144.18     1120.12     24.48 o 
  -6   0  10     4531.99     4203.84     66.06 o 
  -4   0  10     1346.93     1044.87     20.56 o 
  -2   0  10     3567.78     3573.76     47.92 o 
   0   0  10     6476.15     6219.66     65.56 o 
   2   0  10     5932.91     5818.30     71.74 o 
   4   0  10     1418.26     1435.77     25.29 o 
   6   0  10      293.84      289.81     26.85 o 
   8   0  10      173.22      162.83     18.47 o 
  10   0  10      254.44      328.70     24.19 o 
 -13   1  10        1.71        0.00     12.93 o 
 -12   1  10      302.12      361.81     17.55 o 
 -11   1  10        0.00       10.90      7.79 o 
 -10   1  10      892.90      994.62     17.74 o 
  -9   1  10      276.34      249.00      9.34 o 
  -8   1  10      999.39      885.35     15.18 o 
  -7   1  10      150.01      111.69      7.01 o 
  -6   1  10     5137.79     5117.69     48.00 o 
  -5   1  10       96.73       80.85      6.08 o 
  -4   1  10      150.99      148.74      6.28 o 
  -3   1  10     1415.43     1453.58     16.24 o 
  -2   1  10       17.20       19.22      4.00 o 
  -1   1  10     1282.34     1459.17     15.78 o 
   0   1  10     2223.50     2415.29     22.76 o 
   1   1  10      318.42      337.54      7.36 o 
   2   1  10       15.77       23.26      3.95 o 
   3   1  10     2220.64     2348.72     23.38 o 
   4   1  10      408.86      376.42     13.16 o 
   5   1  10      270.06      239.82     12.16 o 
   6   1  10     1186.01     1260.28     50.68 o 
   7   1  10     1611.09     1610.14     30.48 o 
   8   1  10     2346.33     2296.27     39.31 o 
   9   1  10        6.84        5.77     10.57 o 
  10   1  10       87.57       73.76     11.89 o 
  11   1  10       96.27       85.89     12.75 o 
 -13   2  10       65.48       67.28     12.97 o 
 -12   2  10      377.94      349.63     13.30 o 
 -11   2  10      947.06     1019.58     23.22 o 
 -10   2  10      106.70      116.05      9.25 o 
  -9   2  10       67.80       59.64      6.93 o 
  -8   2  10     1041.44     1042.34     23.04 o 
  -7   2  10       51.96       93.31      6.19 o 
  -6   2  10       81.56       95.47      6.01 o 
  -5   2  10     1625.43     1513.95     17.48 o 
  -4   2  10     1849.59     1733.27     18.64 o 
  -3   2  10     2975.67     3231.34     29.20 o 
  -2   2  10     3829.39     3695.24     33.83 o 
  -1   2  10      369.22      373.34      7.43 o 
   0   2  10     4302.13     4354.94     36.77 o 
   1   2  10     2053.23     1948.30     19.58 o 
   2   2  10     3775.34     3645.41     29.48 o 
   3   2  10      389.32      369.56      7.67 o 
   4   2  10     7825.70     8016.20     77.71 o 
   5   2  10      164.51      158.61     10.75 o 
   6   2  10      303.65      261.09     16.12 o 
   7   2  10        3.30        9.23      9.24 o 
   8   2  10     1647.26     1705.03     32.95 o 
   9   2  10      372.98      367.67     17.87 o 
  10   2  10       87.89      126.69     15.48 o 
  11   2  10       37.60       37.84     12.01 o 
 -13   3  10      316.77      334.06     16.36 o 
 -12   3  10       99.96      118.77      9.96 o 
 -11   3  10        8.78       10.72      7.63 o 
 -10   3  10      326.50      368.14     12.66 o 
  -9   3  10      187.37      145.10     10.36 o 
  -8   3  10        2.96        3.83      6.85 o 
  -7   3  10     1273.86     1301.31     16.91 o 
  -6   3  10     4307.59     4212.35     37.89 o 
  -5   3  10        1.51        0.00      4.37 o 
  -4   3  10      635.82      687.30     10.49 o 
  -3   3  10     1257.87     1078.65     13.25 o 
  -2   3  10      105.89       86.11      4.79 o 
  -1   3  10     4103.12     4075.59     34.95 o 
   0   3  10     5029.68     5138.67     42.55 o 
   1   3  10        8.51       15.33      5.36 o 
   2   3  10     2037.56     1958.60     19.97 o 
   3   3  10     3365.42     3230.57     26.95 o 
   4   3  10     4814.48     4941.16     51.94 o 
   5   3  10      307.86      335.00     13.35 o 
   6   3  10     1263.88     1227.78     33.93 o 
   7   3  10      873.62      887.68     22.20 o 
   8   3  10     2005.92     1977.30     35.75 o 
   9   3  10     1164.13     1192.62     30.63 o 
  10   3  10       27.75       28.44     10.54 o 
  11   3  10       15.31       19.42     11.17 o 
 -13   4  10      238.35      247.21     21.30 o 
 -12   4  10      517.85      558.78     16.67 o 
 -11   4  10      791.44      812.23     18.99 o 
 -10   4  10      103.84      111.85      9.08 o 
  -9   4  10      180.05      212.57     10.40 o 
  -8   4  10      768.78      627.02     15.16 o 
  -7   4  10      281.84      277.38     11.98 o 
  -6   4  10        0.31        9.33      7.17 o 
  -5   4  10      245.07      264.45      8.21 o 
  -4   4  10      163.29      162.18      5.79 o 
  -3   4  10     2372.30     1913.52     19.51 o 
  -2   4  10      118.46      117.37      7.30 o 
  -1   4  10      604.07      562.53      9.04 o 
   0   4  10     7663.82     8155.96     64.25 o 
   1   4  10    10823.28    10568.66     81.53 o 
   2   4  10     1371.91     1402.98     16.06 o 
   3   4  10     2423.42     2406.21     21.57 o 
   4   4  10       30.52       19.95      6.33 o 
   5   4  10     1556.83     1510.20     27.50 o 
   6   4  10      191.19      201.31     12.05 o 
   7   4  10      178.88      172.66     11.99 o 
   8   4  10      211.84      201.89     13.50 o 
   9   4  10      616.87      609.23     20.44 o 
  10   4  10       20.72       26.52     11.15 o 
  11   4  10      630.55      691.27     23.64 o 
 -12   5  10      237.21      275.59     12.93 o 
 -11   5  10       16.74        8.36      7.96 o 
 -10   5  10      253.33      232.76     11.42 o 
  -9   5  10      365.27      320.51     12.04 o 
  -8   5  10     1513.06     1423.84     23.71 o 
  -7   5  10     2270.53     2056.19     60.43 o 
  -6   5  10        1.07        0.00      6.76 o 
  -5   5  10       87.94       69.18      6.88 o 
  -4   5  10       27.34       24.51      4.62 o 
  -3   5  10     4951.32     4826.19     44.86 o 
  -2   5  10      219.94      217.73      5.68 o 
  -1   5  10       13.34       32.08      8.65 o 
   0   5  10       12.38       17.96      4.26 o 
   1   5  10      281.98      355.07      8.47 o 
   2   5  10      185.44      187.26      6.04 o 
   3   5  10       15.74       24.27      4.41 o 
   4   5  10      524.66      476.54     12.20 o 
   5   5  10     3396.90     3253.75     47.72 o 
   6   5  10      178.19      160.94     11.37 o 
   7   5  10     1738.20     1672.20     31.39 o 
   8   5  10       46.38       38.71     10.22 o 
   9   5  10      351.19      320.66     15.96 o 
  10   5  10        9.44        2.62     12.01 o 
  11   5  10       64.86      113.70     13.86 o 
 -12   6  10       88.13      108.10     14.23 o 
 -11   6  10     1034.87     1124.48     23.02 o 
 -10   6  10        0.86       12.29      8.81 o 
  -9   6  10       10.06        0.12      6.82 o 
  -8   6  10     1915.58     1876.23     32.22 o 
  -7   6  10       19.60       37.66      7.78 o 
  -6   6  10      286.35      266.25     12.22 o 
  -5   6  10     1218.41     1168.46     19.72 o 
  -4   6  10        1.77        8.19      5.98 o 
  -3   6  10     2610.29     2546.37     27.33 o 
  -2   6  10     4445.54     4390.76     41.69 o 
  -1   6  10     1913.98     1457.57     16.31 o 
   0   6  10     4246.84     3918.09     34.70 o 
   1   6  10     2988.64     2898.56     27.56 o 
   2   6  10      356.27      321.90      7.70 o 
   3   6  10     4988.37     4828.60     45.75 o 
   4   6  10      271.64      244.78      9.71 o 
   5   6  10     1108.93     1125.41     46.39 o 
   6   6  10       67.64       76.61     10.61 o 
   7   6  10      290.36      298.05     14.44 o 
   8   6  10        1.95        8.69     11.44 o 
   9   6  10      259.69      272.40     15.29 o 
  10   6  10       50.39       57.33     11.21 o 
  11   6  10      681.34      724.17     34.84 o 
 -12   7  10      133.18      136.01     12.62 o 
 -11   7  10       33.13       27.67      8.83 o 
 -10   7  10       45.89       80.63      9.28 o 
  -9   7  10      205.42      211.72     10.92 o 
  -8   7  10      207.81      226.63     10.99 o 
  -7   7  10     4038.95     4010.85     62.15 o 
  -6   7  10      589.01      624.31     22.83 o 
  -5   7  10      282.83      187.86      9.44 o 
  -4   7  10     2998.40     2841.59     38.66 o 
  -3   7  10     1544.99     1553.60     23.04 o 
  -2   7  10       17.56       22.10      4.91 o 
  -1   7  10     3459.86     3344.43     33.91 o 
   0   7  10     3649.96     3667.54     33.26 o 
   1   7  10      224.58      210.92      6.69 o 
   2   7  10      782.88      714.89     11.55 o 
   3   7  10      269.92      290.06      8.37 o 
   4   7  10      311.77      265.02     14.53 o 
   5   7  10     1834.44     1785.21     34.57 o 
   6   7  10       27.57       17.84     10.18 o 
   7   7  10      591.05      555.29     25.57 o 
   8   7  10     1593.06     1550.81     31.68 o 
   9   7  10       26.15       35.45     10.35 o 
  10   7  10       10.82       14.54     10.93 o 
 -12   8  10      351.89      341.74     16.68 o 
 -11   8  10       44.30       51.18     11.11 o 
 -10   8  10      457.44      450.38     14.99 o 
  -9   8  10        7.50        5.24      7.38 o 
  -8   8  10       70.86       48.00      8.04 o 
  -7   8  10     1083.09     1046.34     23.30 o 
  -6   8  10     1050.38      945.95     22.78 o 
  -5   8  10        3.36        3.83      7.19 o 
  -4   8  10     2636.23     2633.63     33.79 o 
  -3   8  10     1167.45     1291.08     21.14 o 
  -2   8  10     1608.95     1671.59     24.39 o 
  -1   8  10      463.60      500.12     10.67 o 
   0   8  10      126.31      124.49      6.73 o 
   1   8  10      159.35      121.80      5.93 o 
   2   8  10     1675.29     1642.20     20.91 o 
   3   8  10      775.81      839.03     14.25 o 
   4   8  10     2088.35     2073.18     28.97 o 
   5   8  10      439.18      422.38     12.94 o 
   6   8  10        0.18        0.00      8.49 o 
   7   8  10      129.85      120.15     11.66 o 
   8   8  10      583.45      587.05     19.79 o 
   9   8  10      373.78      402.37     17.82 o 
  10   8  10        3.18       10.20     16.86 o 
 -11   9  10      115.43      174.54     11.42 o 
 -10   9  10      111.00      147.45     10.74 o 
  -9   9  10       23.85       34.00      8.29 o 
  -8   9  10      674.85      642.17     17.63 o 
  -7   9  10       98.55      110.63      8.95 o 
  -6   9  10     1032.31     1023.57     20.15 o 
  -5   9  10      934.34      812.87     17.81 o 
  -4   9  10     1311.64     1189.16     28.25 o 
  -3   9  10      992.82      964.93     18.40 o 
  -2   9  10     1089.86     1128.56     23.25 o 
  -1   9  10     1216.42     1050.19     20.07 o 
   0   9  10    10832.41    11027.81     94.20 o 
   1   9  10      371.06      396.51      9.28 o 
   2   9  10      372.73      356.76      9.56 o 
   3   9  10     1212.20     1190.14     17.78 o 
   4   9  10     1125.09      997.41     19.13 o 
   5   9  10       28.22       26.10     10.34 o 
   6   9  10     1226.95     1202.68     26.09 o 
   7   9  10      808.20      780.75     21.80 o 
   8   9  10      490.89      495.90     18.57 o 
   9   9  10       19.73       38.11     14.38 o 
  10   9  10       89.92       87.74     12.85 o 
 -11  10  10      125.16      182.36     14.14 o 
 -10  10  10      497.75      523.76     16.55 o 
  -9  10  10        5.16        8.70      7.74 o 
  -8  10  10       85.24      108.46     12.91 o 
  -7  10  10      153.15      149.93      9.95 o 
  -6  10  10     1483.85     1491.95     28.16 o 
  -5  10  10     2985.96     2895.16     42.75 o 
  -4  10  10     3301.55     3111.20     51.13 o 
  -3  10  10      759.22      748.29     18.69 o 
  -2  10  10      980.16      769.42     24.20 o 
  -1  10  10      913.49      950.91     23.73 o 
   0  10  10       64.97       78.15      6.73 o 
   1  10  10       39.65       37.11      9.29 o 
   2  10  10     3875.36     3681.43     38.33 o 
   3  10  10      703.93      609.64     12.76 o 
   4  10  10     1829.66     1826.68     27.55 o 
   5  10  10      431.83      437.63     14.60 o 
   6  10  10      183.66      151.65     14.12 o 
   7  10  10      343.68      313.07     15.22 o 
   8  10  10      619.17      582.96     19.92 o 
   9  10  10       56.14       71.37     14.35 o 
 -11  11  10        1.87       26.49     11.13 o 
 -10  11  10       12.59        0.72      8.39 o 
  -9  11  10      335.73      320.59     23.36 o 
  -8  11  10      327.52      305.03     12.96 o 
  -7  11  10       63.30       85.44      8.94 o 
  -6  11  10      575.21      689.80     17.34 o 
  -5  11  10      188.12      165.53     10.42 o 
  -4  11  10      275.81      254.57     11.49 o 
  -3  11  10     2942.73     2850.16     41.58 o 
  -2  11  10      850.21      699.80     49.43 o 
  -1  11  10      403.84      380.92     12.39 o 
   0  11  10     1277.44     1476.78     33.76 o 
   1  11  10      129.41      140.55      8.67 o 
   2  11  10      673.57      727.43     15.76 o 
   3  11  10     1935.28     1798.62     24.05 o 
   4  11  10     1753.84     1664.46     38.51 o 
   5  11  10     1233.72     1309.23     26.30 o 
   6  11  10      706.91      667.65     20.13 o 
   7  11  10       89.59      114.77     11.97 o 
   8  11  10      967.38      924.82     29.99 o 
   9  11  10        0.12        0.00     14.20 o 
 -10  12  10       60.21       86.66     11.34 o 
  -9  12  10       23.96       19.22      8.67 o 
  -8  12  10       37.89       27.11      8.34 o 
  -7  12  10       11.96       19.57      8.27 o 
  -6  12  10      926.80      945.84     20.74 o 
  -5  12  10      371.46      414.18     13.96 o 
  -4  12  10      584.97      502.46     14.88 o 
  -3  12  10        4.77        3.69      7.21 o 
  -2  12  10       65.41       60.23      8.59 o 
  -1  12  10        5.80       15.24      7.14 o 
   0  12  10     1695.46     1595.22     28.59 o 
   1  12  10     3653.63     3390.80     46.74 o 
   2  12  10      189.81      190.51      9.47 o 
   3  12  10      346.60      354.58     14.29 o 
   4  12  10      153.01      152.51     11.46 o 
   5  12  10      103.30      106.03      9.91 o 
   6  12  10       85.49       88.28     13.92 o 
   7  12  10       80.69      119.54     13.75 o 
   8  12  10       60.43       61.34     11.51 o 
 -10  13  10        1.77        0.61      8.78 o 
  -9  13  10      210.97      212.17     12.45 o 
  -8  13  10       45.32       49.66      9.39 o 
  -7  13  10     1272.10     1253.57     25.02 o 
  -6  13  10       39.61       33.98      8.66 o 
  -5  13  10       40.44       55.61      8.84 o 
  -4  13  10        0.83        5.01      7.66 o 
  -3  13  10      916.07      900.81     19.77 o 
  -2  13  10      144.20      125.33      9.89 o 
  -1  13  10     1447.49     1461.72     28.34 o 
   0  13  10      409.51      407.85     15.34 o 
   1  13  10      365.15      331.42     13.87 o 
   2  13  10      176.12      162.69     11.19 o 
   3  13  10       75.25       53.93      9.56 o 
   4  13  10      919.47      905.82     22.29 o 
   5  13  10      990.10     1021.58     24.13 o 
   6  13  10       86.39       57.81     12.50 o 
   7  13  10     1397.81     1426.51     31.19 o 
   8  13  10       25.27       23.34     13.26 o 
  -9  14  10      486.20      510.23     17.49 o 
  -8  14  10        9.03        6.16      8.99 o 
  -7  14  10      248.24      283.22     13.56 o 
  -6  14  10      174.13      159.44     11.20 o 
  -5  14  10      468.97      475.48     23.46 o 
  -4  14  10     1184.98     1205.86     24.10 o 
  -3  14  10     2242.60     2061.77     34.67 o 
  -2  14  10      389.11      388.37     15.93 o 
  -1  14  10      148.21      158.93     11.90 o 
   0  14  10        7.63       24.90      9.30 o 
   1  14  10     2822.08     2873.57     48.74 o 
   2  14  10      935.34      912.93     22.01 o 
   3  14  10      490.19      464.73     21.05 o 
   4  14  10      144.89      121.78     11.48 o 
   5  14  10     1389.81     1358.53     28.71 o 
   6  14  10       31.60       20.42     12.22 o 
   7  14  10        1.41        0.00     12.41 o 
  -8  15  10       11.65       10.74      9.00 o 
  -7  15  10     1642.90     1708.41     31.05 o 
  -6  15  10       45.41       38.31      9.33 o 
  -5  15  10        2.75        0.00      8.26 o 
  -4  15  10      127.57      190.98     16.66 o 
  -3  15  10      359.75      306.68     15.71 o 
  -2  15  10      159.83      152.24     12.47 o 
  -1  15  10      840.21      884.44     23.07 o 
   0  15  10       45.58       45.37     11.14 o 
   1  15  10     2999.45     2835.89     47.82 o 
   2  15  10      262.77      271.11     14.02 o 
   3  15  10       15.93        7.79     14.88 o 
   4  15  10       28.86       30.49     11.55 o 
   5  15  10      453.48      423.53     17.23 o 
   6  15  10       58.64       77.47     17.89 o 
  -7  16  10       22.32       29.50      9.40 o 
  -6  16  10       10.84        0.00     10.25 o 
  -5  16  10      198.57      205.41     14.47 o 
  -4  16  10      156.25      194.76     14.35 o 
  -3  16  10     1493.49     1396.86     31.88 o 
  -2  16  10        8.48        0.00     11.61 o 
  -1  16  10      390.33      386.86     16.80 o 
   0  16  10        0.40        4.62     10.63 o 
   1  16  10      566.73      557.39     18.70 o 
   2  16  10      330.31      317.73     15.93 o 
   3  16  10      550.43      592.73     37.05 o 
   4  16  10      160.22      201.92     25.15 o 
   5  16  10       33.76       10.51     15.71 o 
   6  16  10        9.70       10.20     15.77 o 
  -6  17  10      552.88      625.83     22.43 o 
  -5  17  10        0.61        0.00     10.27 o 
  -4  17  10      182.94      231.68     17.97 o 
  -3  17  10      159.74      199.93     14.63 o 
  -2  17  10      262.87      286.16     15.57 o 
  -1  17  10      114.62      115.13     12.23 o 
   0  17  10      370.22      406.53     26.37 o 
   1  17  10      537.69      526.99     18.73 o 
   2  17  10      116.65      123.56     11.97 o 
   3  17  10        0.07        5.55     12.24 o 
   4  17  10       11.30        4.14     16.24 o 
   5  17  10       63.93       42.70     18.62 o 
  -5  18  10       96.36      111.85     13.58 o 
  -4  18  10      632.75      638.08     22.50 o 
  -3  18  10        1.94        0.00     10.83 o 
  -2  18  10        3.96       15.39     10.29 o 
  -1  18  10       66.89      113.77     12.58 o 
   0  18  10        6.44       10.71     10.16 o 
   1  18  10      304.64      321.53     15.68 o 
   2  18  10      769.68      722.44     24.38 o 
   3  18  10      353.67      388.13     25.80 o 
  -3  19  10        0.45       21.38     22.94 o 
  -2  19  10      380.15      407.21     18.81 o 
  -1  19  10      104.01      121.20     13.00 o 
   0  19  10      525.99      617.62     21.54 o 
   1  19  10        0.28       11.80     10.61 o 
 -13   0  11       14.00       22.74     19.29 o 
 -11   0  11      594.35      731.60     40.36 o 
  -9   0  11        0.40        3.54     13.00 o 
  -7   0  11     1041.93     1074.37     39.59 o 
  -5   0  11     2960.56     3050.47     44.92 o 
  -3   0  11      144.70      205.57     11.82 o 
  -1   0  11        5.93        6.84      4.93 o 
   1   0  11     5108.98     4885.53     53.90 o 
   3   0  11     3229.73     3365.81     39.54 o 
   5   0  11     4877.08     4707.13     84.17 o 
   7   0  11      983.34     1080.53     48.96 o 
   9   0  11      447.17      441.38     25.85 o 
  11   0  11       42.33       45.78     17.75 o 
 -13   1  11      187.91      232.91     17.43 o 
 -12   1  11       29.94       64.84     13.48 o 
 -11   1  11      521.65      575.85     15.82 o 
 -10   1  11     1174.08     1158.62     24.55 o 
  -9   1  11     2298.05     2237.17     25.72 o 
  -8   1  11      551.55      551.78     12.30 o 
  -7   1  11      401.64      390.13     10.36 o 
  -6   1  11     1024.50      993.17     16.67 o 
  -5   1  11       39.27       38.16      5.93 o 
  -4   1  11      246.43      239.68      7.05 o 
  -3   1  11     2542.79     2473.75     27.22 o 
  -2   1  11      154.87      266.76      6.83 o 
  -1   1  11      995.03      786.08     11.10 o 
   0   1  11       38.05       53.80      4.07 o 
   1   1  11      211.20      217.79      5.71 o 
   2   1  11       62.25      102.58      6.11 o 
   3   1  11     3476.37     3635.74     29.79 o 
   4   1  11      135.07      136.51      7.19 o 
   5   1  11     4573.60     4438.58     87.79 o 
   6   1  11      283.43      286.36     13.97 o 
   7   1  11      398.89      406.32     16.55 o 
   8   1  11       41.59       25.41     10.78 o 
   9   1  11       11.59       34.45     10.93 o 
  10   1  11       18.75        5.98     10.60 o 
  11   1  11      849.65      887.93     27.30 o 
 -13   2  11      162.82      137.37     16.00 o 
 -12   2  11       64.53       85.47      9.32 o 
 -11   2  11      116.56      124.55     10.89 o 
 -10   2  11      156.97      169.16     10.37 o 
  -9   2  11       20.53       34.60      7.69 o 
  -8   2  11     1021.10     1036.69     17.15 o 
  -7   2  11       75.98       92.32      6.45 o 
  -6   2  11     4345.88     4262.27     38.69 o 
  -5   2  11     2220.92     1886.80     20.75 o 
  -4   2  11     1868.56     1736.80     19.16 o 
  -3   2  11      302.95      361.07      7.86 o 
  -2   2  11     1036.77     1075.69     13.56 o 
  -1   2  11     3435.01     3061.77     28.05 o 
   0   2  11     2210.69     1979.94     24.79 o 
   1   2  11      596.61      590.42      9.45 o 
   2   2  11     6579.36     6123.90     46.55 o 
   3   2  11     3928.87     3845.87     31.36 o 
   4   2  11       48.21       82.55     10.66 o 
   5   2  11      306.81      326.03     13.93 o 
   6   2  11       27.12       34.61     11.59 o 
   7   2  11      391.91      439.17     16.61 o 
   8   2  11      347.89      341.75     16.39 o 
   9   2  11      696.88      687.14     21.92 o 
  10   2  11      199.24      207.94     14.84 o 
  11   2  11      124.74      196.31     15.58 o 
 -12   3  11        3.77       10.69     10.37 o 
 -11   3  11       50.72       44.26      8.17 o 
 -10   3  11      596.04      515.80     14.91 o 
  -9   3  11      511.95      540.03     14.76 o 
  -8   3  11       22.32       37.33      7.63 o 
  -7   3  11     1079.81     1008.82     27.52 o 
  -6   3  11     1821.23     1683.89     21.87 o 
  -5   3  11       84.92       85.22      5.72 o 
  -4   3  11      445.29      506.28      9.35 o 
  -3   3  11     1528.87     1406.56     16.24 o 
  -2   3  11        8.19       35.68      4.46 o 
  -1   3  11     1400.56     1252.30     15.16 o 
   0   3  11     7397.25     7408.14     59.27 o 
   1   3  11       18.67       17.74      6.11 o 
   2   3  11     1792.99     1748.76     17.25 o 
   3   3  11     6843.51     7006.56     56.76 o 
   4   3  11     1419.20     1333.06     29.17 o 
   5   3  11     2812.72     2465.44     79.92 o 
   6   3  11     1728.61     1647.43     30.28 o 
   7   3  11       81.30       87.91     10.90 o 
   8   3  11      177.89      169.08     13.41 o 
   9   3  11      115.77      128.23     13.12 o 
  10   3  11      291.29      331.91     17.43 o 
  11   3  11      176.99      161.14     15.23 o 
 -12   4  11      566.89      553.91     16.74 o 
 -11   4  11       99.20      105.63      9.50 o 
 -10   4  11      870.47      932.42     20.08 o 
  -9   4  11     1108.71     1090.87     20.92 o 
  -8   4  11        5.73        6.63      6.97 o 
  -7   4  11      701.66      670.45     21.17 o 
  -6   4  11     3693.82     3428.94     40.37 o 
  -5   4  11      123.52      144.50      6.94 o 
  -4   4  11     1998.27     1872.65     27.15 o 
  -3   4  11      164.00      186.02      5.88 o 
  -2   4  11       17.00       60.93      7.08 o 
  -1   4  11     2051.56     2112.07     23.13 o 
   0   4  11     9085.09     8340.49     66.12 o 
   1   4  11     1186.96     1226.15     15.04 o 
   2   4  11       71.38       83.61      4.90 o 
   3   4  11      230.73      227.12     10.17 o 
   4   4  11       43.61       38.99      8.90 o 
   5   4  11      886.75      981.84     34.52 o 
   6   4  11      715.89      778.42     20.43 o 
   7   4  11      114.59      113.98     12.66 o 
   8   4  11     2456.50     2395.13     53.24 o 
   9   4  11        0.70       12.89     10.17 o 
  10   4  11      721.28      779.30     24.28 o 
 -12   5  11      543.12      624.16     17.94 o 
 -11   5  11       91.84       51.92      8.94 o 
 -10   5  11      900.63      952.76     20.52 o 
  -9   5  11      209.43      220.98     10.96 o 
  -8   5  11      588.39      666.14     18.18 o 
  -7   5  11        2.62        0.00      6.73 o 
  -6   5  11        7.26        0.00      6.70 o 
  -5   5  11        0.61        1.64      7.00 o 
  -4   5  11     2069.39     1902.65     22.64 o 
  -3   5  11      120.02      121.25      7.24 o 
  -2   5  11      135.95      159.15      5.61 o 
  -1   5  11       11.59       25.83      4.48 o 
   0   5  11      912.24      866.51     12.80 o 
   1   5  11     1082.25     1036.67     13.77 o 
   2   5  11      544.33      527.12      9.59 o 
   3   5  11      441.71      413.32     10.00 o 
   4   5  11     3199.57     2954.30     36.02 o 
   5   5  11     1479.53     1418.80     27.15 o 
   6   5  11       40.45       70.47     10.31 o 
   7   5  11        2.17        0.00      9.02 o 
   8   5  11      516.02      543.61     19.19 o 
   9   5  11        3.71        0.00     10.24 o 
  10   5  11     1062.53     1051.66     28.08 o 
 -12   6  11       86.06       69.31      9.94 o 
 -11   6  11      237.00      293.56     13.05 o 
 -10   6  11     1363.70     1435.23     25.90 o 
  -9   6  11        0.01        0.00      7.27 o 
  -8   6  11      150.05      201.52     10.61 o 
  -7   6  11     2435.41     2361.70     34.76 o 
  -6   6  11     2320.59     2180.83     69.17 o 
  -5   6  11     1230.57     1166.01     20.26 o 
  -4   6  11       31.03       30.38      6.76 o 
  -3   6  11      572.37      636.20     11.78 o 
  -2   6  11     2136.79     2073.48     26.67 o 
  -1   6  11     4544.15     4318.07     41.57 o 
   0   6  11     3967.37     3786.14     34.27 o 
   1   6  11     1384.79     1441.54     17.18 o 
   2   6  11       59.46       44.79      6.55 o 
   3   6  11      217.40      282.67      9.95 o 
   4   6  11      366.62      303.72     15.34 o 
   5   6  11     1002.77      992.96     22.16 o 
   6   6  11      766.53      777.07     20.51 o 
   7   6  11     1603.74     1596.31     31.46 o 
   8   6  11      748.80      767.16     22.41 o 
   9   6  11      189.57      143.25     15.90 o 
  10   6  11      131.44      124.18     13.98 o 
 -12   7  11        8.32        8.85      8.91 o 
 -11   7  11      282.28      296.78     13.29 o 
 -10   7  11      828.01      754.74     18.87 o 
  -9   7  11      762.87      712.06     20.20 o 
  -8   7  11       39.64       33.02      7.74 o 
  -7   7  11      132.20      128.44      9.48 o 
  -6   7  11      146.04      142.26      9.34 o 
  -5   7  11       86.77       53.14      7.72 o 
  -4   7  11     1412.02     1331.59     21.81 o 
  -3   7  11     2436.16     2531.61     32.29 o 
  -2   7  11     1458.76     1425.42     18.88 o 
  -1   7  11      866.35      815.67     13.71 o 
   0   7  11     3677.32     3615.65     33.39 o 
   1   7  11       17.71       31.87      4.90 o 
   2   7  11      589.00      552.00     10.34 o 
   3   7  11      279.32      312.71     10.67 o 
   4   7  11     3460.33     3439.96     45.25 o 
   5   7  11     1093.22     1042.09     23.21 o 
   6   7  11       17.88       24.04      9.36 o 
   7   7  11        0.46        0.00      9.59 o 
   8   7  11      258.86      229.76     14.19 o 
   9   7  11        8.93        0.00      9.81 o 
  10   7  11      488.31      465.87     19.85 o 
 -11   8  11      234.02      276.59     14.09 o 
 -10   8  11       36.21       34.65      8.92 o 
  -9   8  11      621.78      598.35     16.68 o 
  -8   8  11      130.94      171.01     10.33 o 
  -7   8  11      167.90      151.87      9.73 o 
  -6   8  11      394.82      347.32     12.42 o 
  -5   8  11     4033.69     4098.01    106.38 o 
  -4   8  11       87.66       63.62      7.73 o 
  -3   8  11      490.23      447.84     12.71 o 
  -2   8  11      782.22      814.51     16.51 o 
  -1   8  11     2585.58     2460.45     36.08 o 
   0   8  11     1444.24     1331.56     18.65 o 
   1   8  11       47.62       23.18      5.66 o 
   2   8  11       27.44       37.24      5.51 o 
   3   8  11      440.75      395.13     11.94 o 
   4   8  11        2.95        0.61      7.29 o 
   5   8  11     1070.82     1011.28     26.66 o 
   6   8  11      375.04      408.45     15.87 o 
   7   8  11      915.70     1002.60     24.76 o 
   8   8  11       38.11       40.48     10.31 o 
   9   8  11      372.92      343.27     16.92 o 
  10   8  11       17.49       24.82     12.22 o 
 -11   9  11      231.69      247.00     12.64 o 
 -10   9  11        9.58        1.74      8.08 o 
  -9   9  11     1374.49     1288.43     24.88 o 
  -8   9  11       27.72       50.48      8.28 o 
  -7   9  11      269.70      232.22     11.17 o 
  -6   9  11      341.31      345.18     17.18 o 
  -5   9  11      253.17      264.27     11.60 o 
  -4   9  11      215.54      218.50     10.57 o 
  -3   9  11     5401.28     4898.99    173.82 o 
  -2   9  11      694.31      624.46     14.93 o 
  -1   9  11     1622.31     1684.32     27.61 o 
   0   9  11      999.91      924.04     15.46 o 
   1   9  11        0.06        0.00      5.15 o 
   2   9  11      119.22      119.29      7.20 o 
   3   9  11      699.36      735.21     16.13 o 
   4   9  11        4.70        0.77      7.10 o 
   5   9  11     2118.66     1918.03     46.19 o 
   6   9  11       22.00       38.70     10.09 o 
   7   9  11       90.06       91.47     11.20 o 
   8   9  11        3.85       14.84     10.71 o 
   9   9  11      425.40      439.52     18.76 o 
 -11  10  11      163.14      138.43     11.34 o 
 -10  10  11       23.74       34.25      8.83 o 
  -9  10  11       19.74       19.24      8.49 o 
  -8  10  11      224.94      230.48     14.88 o 
  -7  10  11      110.57      136.90     10.89 o 
  -6  10  11      541.48      496.83     14.98 o 
  -5  10  11      845.34      789.75     18.07 o 
  -4  10  11      812.02      765.80     20.06 o 
  -3  10  11      285.47      284.86     11.74 o 
  -2  10  11      979.69      973.15     21.16 o 
  -1  10  11      956.73      756.73     16.58 o 
   0  10  11       22.07       23.93      6.71 o 
   1  10  11     1829.63     1727.63     29.67 o 
   2  10  11        1.69        4.95      6.24 o 
   3  10  11     2681.26     2678.81     35.13 o 
   4  10  11      799.02      740.79     17.09 o 
   5  10  11      161.08      125.73      9.76 o 
   6  10  11       32.99       35.50     10.48 o 
   7  10  11     1725.47     1776.40     34.53 o 
   8  10  11        1.23        0.00     10.22 o 
   9  10  11      380.72      387.62     18.05 o 
 -10  11  11      396.67      431.13     15.82 o 
  -9  11  11      437.22      441.04     15.69 o 
  -8  11  11       77.06       81.75      9.44 o 
  -7  11  11      259.40      279.67     12.40 o 
  -6  11  11      256.07      279.01     12.63 o 
  -5  11  11      529.76      549.16     15.76 o 
  -4  11  11      127.22       93.55      8.95 o 
  -3  11  11     2569.52     2552.05     35.16 o 
  -2  11  11      157.50      133.34      9.13 o 
  -1  11  11      115.24      117.53      8.85 o 
   0  11  11       40.75       30.46      7.04 o 
   1  11  11       64.18       84.61      9.03 o 
   2  11  11        5.00        2.18     11.49 o 
   3  11  11     2966.80     2986.94     43.27 o 
   4  11  11       11.96        9.73      7.38 o 
   5  11  11      135.73      143.46     10.34 o 
   6  11  11      223.22      189.16     13.26 o 
   7  11  11      149.47      154.26     13.18 o 
   8  11  11        0.75        0.00     10.38 o 
 -10  12  11       27.96       36.54      9.32 o 
  -9  12  11        5.87       18.60      8.70 o 
  -8  12  11      150.46      155.31     11.12 o 
  -7  12  11      259.82      239.74     12.31 o 
  -6  12  11      366.37      379.48     20.47 o 
  -5  12  11       75.46       81.39      9.23 o 
  -4  12  11      240.20      239.49     11.75 o 
  -3  12  11      109.59       97.22      9.27 o 
  -2  12  11      383.96      383.26     13.32 o 
  -1  12  11      245.25      283.62     13.05 o 
   0  12  11      462.80      419.72     26.63 o 
   1  12  11       13.16       16.35      8.24 o 
   2  12  11       18.92       11.05      9.99 o 
   3  12  11      361.66      338.19     14.46 o 
   4  12  11       49.75       59.31      9.94 o 
   5  12  11       21.33       27.23      9.63 o 
   6  12  11      269.49      250.33     14.67 o 
   7  12  11      910.93      884.95     24.43 o 
   8  12  11      711.68      795.11     24.30 o 
  -9  13  11       48.19       58.05      9.41 o 
  -8  13  11      275.28      238.02     12.78 o 
  -7  13  11       10.44        8.89      8.57 o 
  -6  13  11       64.07      103.22     10.23 o 
  -5  13  11      881.93      853.73     20.87 o 
  -4  13  11      201.88      235.82     14.32 o 
  -3  13  11      790.64      798.18     19.00 o 
  -2  13  11      263.38      234.89     11.57 o 
  -1  13  11       37.27       37.04      9.30 o 
   0  13  11      207.73      236.32     14.93 o 
   1  13  11      289.70      351.61     14.71 o 
   2  13  11     1273.74     1240.82     25.48 o 
   3  13  11      778.81      802.87     25.08 o 
   4  13  11     1115.13     1023.20     23.99 o 
   5  13  11       24.13       16.71     11.58 o 
   6  13  11      665.80      698.37     24.61 o 
   7  13  11       11.30       24.14     10.75 o 
  -9  14  11        1.35        0.00      8.50 o 
  -8  14  11      339.85      358.57     17.66 o 
  -7  14  11        0.17       12.77      8.88 o 
  -6  14  11      961.18      898.02     21.64 o 
  -5  14  11      162.93      178.84     11.80 o 
  -4  14  11     1958.67     1871.32     31.16 o 
  -3  14  11       14.00       18.50      8.52 o 
  -2  14  11      985.00      859.34     22.71 o 
  -1  14  11      189.37      194.33     13.07 o 
   0  14  11     3690.71     3668.67     52.21 o 
   1  14  11      147.68      192.65     12.60 o 
   2  14  11       60.64       52.75      9.84 o 
   3  14  11      185.72      158.93     13.99 o 
   4  14  11      271.68      287.08     16.85 o 
   5  14  11       78.10       93.14     11.41 o 
   6  14  11      690.86      699.96     25.49 o 
   7  14  11      104.52      100.55     18.83 o 
  -8  15  11      167.17      193.16     12.59 o 
  -7  15  11       80.71       77.80      9.97 o 
  -6  15  11        0.30        4.39      8.64 o 
  -5  15  11        8.86       11.55      8.90 o 
  -4  15  11      274.15      329.03     17.50 o 
  -3  15  11        9.91        0.00      9.53 o 
  -2  15  11      535.55      645.65     20.31 o 
  -1  15  11      164.34      148.12     14.19 o 
   0  15  11      917.05      919.30     23.52 o 
   1  15  11       24.87       41.64      9.95 o 
   2  15  11      200.71      217.77     13.22 o 
   3  15  11      767.95      782.42     26.27 o 
   4  15  11      893.47      933.60     28.30 o 
   5  15  11       74.99       73.44     12.75 o 
   6  15  11     1213.69     1236.85     33.61 o 
  -7  16  11       35.75       32.87      9.65 o 
  -6  16  11       79.23       75.99     10.38 o 
  -5  16  11       96.07      113.25     12.99 o 
  -4  16  11     1301.22     1228.64     29.52 o 
  -3  16  11       73.35       79.39     11.97 o 
  -2  16  11       53.14       52.55     11.12 o 
  -1  16  11       48.88       76.86     11.27 o 
   0  16  11      424.02      450.94     17.41 o 
   1  16  11       40.14       84.62     15.89 o 
   2  16  11      690.07      756.92     25.89 o 
   3  16  11       18.65       44.15     12.69 o 
   4  16  11        2.53        0.00     11.41 o 
   5  16  11       98.30       98.81     17.34 o 
  -6  17  11        0.12        0.00     11.67 o 
  -5  17  11       21.12       21.89     11.18 o 
  -4  17  11      141.85      183.07     18.65 o 
  -3  17  11      246.83      219.05     15.25 o 
  -2  17  11      370.02      418.51     18.13 o 
  -1  17  11      173.10      198.35     13.67 o 
   0  17  11      185.13      227.30     14.20 o 
   1  17  11       82.43      123.15     18.41 o 
   2  17  11      176.16      162.59     18.58 o 
   3  17  11      421.84      481.81     22.10 o 
   4  17  11      599.63      556.20     30.18 o 
  -4  18  11      473.42      482.96     20.92 o 
  -3  18  11        8.34       16.69     11.45 o 
  -2  18  11       64.17       65.64     11.88 o 
  -1  18  11      277.96      312.82     17.33 o 
   0  18  11       47.35       31.72     11.38 o 
   1  18  11      310.51      339.24     16.65 o 
   2  18  11        1.27       26.83     13.04 o 
 -12   0  12     1666.49     1816.62     47.87 o 
 -10   0  12      824.26      719.40     40.67 o 
  -8   0  12     4426.38     4343.41     83.64 o 
  -6   0  12     5462.78     5377.93     72.25 o 
  -4   0  12        0.03       12.33      7.38 o 
  -2   0  12    15782.01    15241.67    151.65 o 
   0   0  12      393.55      406.60     14.96 o 
   2   0  12      909.68      811.29     15.17 o 
   4   0  12     5150.07     4757.53     84.10 o 
   6   0  12     3152.84     3305.36     67.72 o 
   8   0  12      153.96      117.23     17.79 o 
  10   0  12      140.55      126.55     19.24 o 
 -12   1  12      361.48      459.31     20.21 o 
 -11   1  12       80.67      108.79     18.54 o 
 -10   1  12      149.99      160.35     10.10 o 
  -9   1  12      519.89      534.26     19.44 o 
  -8   1  12        4.09       24.98      6.08 o 
  -7   1  12     1364.18     1209.51     16.96 o 
  -6   1  12      292.02      275.86      8.72 o 
  -5   1  12     4070.59     4082.29     37.31 o 
  -4   1  12      743.06      702.17     11.51 o 
  -3   1  12     1858.06     1921.25     20.65 o 
  -2   1  12     4516.78     4811.31     41.24 o 
  -1   1  12      368.93      287.39      9.13 o 
   0   1  12      324.73      276.04     10.70 o 
   1   1  12     2875.06     2955.16     25.78 o 
   2   1  12     1751.03     1713.24     17.20 o 
   3   1  12      352.03      319.04      7.24 o 
   4   1  12       27.17       42.94      9.12 o 
   5   1  12      487.78      516.74     22.30 o 
   6   1  12       37.39       47.52     10.19 o 
   7   1  12      473.49      386.22     16.35 o 
   8   1  12      636.94      635.28     24.07 o 
   9   1  12      236.54      250.85     15.47 o 
  10   1  12      857.29      899.41     26.38 o 
 -12   2  12      989.45     1038.74     33.97 o 
 -11   2  12      214.00      228.09     11.59 o 
 -10   2  12      201.49      213.24     11.13 o 
  -9   2  12        6.73       20.74      7.71 o 
  -8   2  12      859.44      839.97     17.74 o 
  -7   2  12      429.01      379.11     12.18 o 
  -6   2  12     3868.51     3865.82     36.38 o 
  -5   2  12      186.27      188.51      8.52 o 
  -4   2  12       39.72       30.94      5.42 o 
  -3   2  12       39.17       37.20      4.99 o 
  -2   2  12     1045.87      866.79     12.42 o 
  -1   2  12     4116.18     3987.52     35.35 o 
   0   2  12      256.74      269.51      7.38 o 
   1   2  12      170.41      165.84      5.66 o 
   2   2  12       30.71       23.21      3.98 o 
   3   2  12      401.65      428.40      9.88 o 
   4   2  12     3817.79     3708.56     49.31 o 
   5   2  12      160.48      129.60     15.01 o 
   6   2  12     1154.03     1114.17     24.99 o 
   7   2  12     1159.80     1056.67     25.32 o 
   8   2  12       47.67       43.85     11.02 o 
   9   2  12        1.47       10.22     10.75 o 
  10   2  12       48.42       57.30     12.53 o 
 -12   3  12      253.08      312.15     13.51 o 
 -11   3  12      622.47      563.07     16.39 o 
 -10   3  12        2.28        0.00      8.32 o 
  -9   3  12      901.88      856.09     18.58 o 
  -8   3  12     2388.42     2215.85     46.80 o 
  -7   3  12     2534.99     2145.59     38.16 o 
  -6   3  12       83.86      103.78      7.28 o 
  -5   3  12      961.87      923.11     15.17 o 
  -4   3  12     4682.73     4535.82     40.05 o 
  -3   3  12     1060.57     1033.87     13.87 o 
  -2   3  12     2947.94     2610.68     25.60 o 
  -1   3  12        4.72       11.76      4.70 o 
   0   3  12     1779.11     1669.05     18.62 o 
   1   3  12     3525.01     3528.53     35.19 o 
   2   3  12        9.08        8.94      4.69 o 
   3   3  12      717.15      663.96     12.28 o 
   4   3  12     3924.68     3771.37    118.29 o 
   5   3  12      964.52      972.71     22.35 o 
   6   3  12      184.82      179.57     12.49 o 
   7   3  12       10.11       40.27     10.72 o 
   8   3  12     1465.69     1432.87     31.01 o 
   9   3  12     1187.41     1201.23     29.61 o 
  10   3  12      341.27      364.35     18.18 o 
 -12   4  12       51.17       61.40      9.64 o 
 -11   4  12      421.23      382.51     14.36 o 
 -10   4  12       36.20       45.74      8.32 o 
  -9   4  12        3.93       13.59      7.63 o 
  -8   4  12      336.30      307.17     13.37 o 
  -7   4  12     2674.57     2504.45     38.07 o 
  -6   4  12      100.02       97.36      8.67 o 
  -5   4  12      508.00      433.02     10.44 o 
  -4   4  12     1748.86     1815.44     22.46 o 
  -3   4  12      140.96      113.56      6.57 o 
  -2   4  12       32.99       45.45      4.87 o 
  -1   4  12      129.34      123.06      6.18 o 
   0   4  12       42.98       37.30      4.68 o 
   1   4  12     2538.86     2431.10     24.48 o 
   2   4  12      732.70      731.17     11.47 o 
   3   4  12      180.30      180.25      7.45 o 
   4   4  12      236.77      289.11     13.25 o 
   5   4  12       96.81      112.05     21.12 o 
   6   4  12        5.19        0.00      9.32 o 
   7   4  12     5512.02     5374.84     70.42 o 
   8   4  12      114.31      127.62     12.50 o 
   9   4  12        1.67        0.00     10.26 o 
  10   4  12       16.09       31.96     11.24 o 
 -12   5  12        0.08        0.12      8.71 o 
 -11   5  12      877.15      772.17     25.20 o 
 -10   5  12        0.03        5.18      7.74 o 
  -9   5  12     1094.15     1165.39     25.59 o 
  -8   5  12     1222.07     1099.08     24.02 o 
  -7   5  12       16.64       19.20      7.42 o 
  -6   5  12      715.23      722.29     18.94 o 
  -5   5  12       37.57       54.65      7.12 o 
  -4   5  12       27.66       30.12      6.49 o 
  -3   5  12     2602.54     2230.48     25.65 o 
  -2   5  12      430.49      424.96      9.86 o 
  -1   5  12      109.47      127.28      5.99 o 
   0   5  12      275.37      220.35      7.11 o 
   1   5  12     2984.22     2867.05     28.03 o 
   2   5  12      327.46      330.21      8.11 o 
   3   5  12      962.65      892.82     15.02 o 
   4   5  12       24.71       33.46      8.83 o 
   5   5  12      300.39      278.90     22.47 o 
   6   5  12       27.47       45.91     10.38 o 
   7   5  12      707.94      701.00     21.27 o 
   8   5  12       12.64       20.25     13.86 o 
   9   5  12      656.73      630.57     21.75 o 
  10   5  12       61.77       56.04     12.43 o 
 -12   6  12        6.48       13.87      9.26 o 
 -11   6  12       61.91       60.28      9.20 o 
 -10   6  12       17.96       28.68      8.79 o 
  -9   6  12      280.96      335.30     13.06 o 
  -8   6  12        1.17       12.45      7.21 o 
  -7   6  12     2547.31     2321.93     32.81 o 
  -6   6  12     2281.28     2122.90     30.30 o 
  -5   6  12       11.35       12.10      7.04 o 
  -4   6  12      590.07      539.76     13.71 o 
  -3   6  12     1091.18     1120.76     19.34 o 
  -2   6  12        4.75        4.91      4.83 o 
  -1   6  12     2326.85     2212.03     25.56 o 
   0   6  12     1878.02     1857.47     20.62 o 
   1   6  12      200.31      173.09      7.21 o 
   2   6  12     3348.80     3176.61     30.80 o 
   3   6  12       21.54       35.04      7.10 o 
   4   6  12     1122.54     1089.21     19.96 o 
   5   6  12      551.47      582.26     17.59 o 
   6   6  12     1194.68     1221.76     30.74 o 
   7   6  12      892.74      969.84     24.64 o 
   8   6  12      258.06      263.82     15.30 o 
   9   6  12       43.24       40.53     11.21 o 
  10   6  12       34.05       31.28     11.76 o 
 -11   7  12       35.04       33.85      8.69 o 
 -10   7  12      640.71      689.12     28.14 o 
  -9   7  12      112.38      120.20     10.13 o 
  -8   7  12       69.05       78.33      8.82 o 
  -7   7  12       81.38       63.32      8.33 o 
  -6   7  12       21.55        7.69      7.50 o 
  -5   7  12     3348.28     3070.15    100.92 o 
  -4   7  12      641.38      652.55     36.99 o 
  -3   7  12       25.55       30.41      6.80 o 
  -2   7  12        3.67        0.00      6.67 o 
  -1   7  12     1994.60     1980.83     24.02 o 
   0   7  12     1355.62     1406.31     19.21 o 
   1   7  12      713.92      606.24     11.01 o 
   2   7  12      358.29      335.78     12.74 o 
   3   7  12      863.72      830.21     16.79 o 
   4   7  12       42.49       38.21      8.43 o 
   5   7  12      239.50      215.59     20.37 o 
   6   7  12       17.09        3.15      9.15 o 
   7   7  12      292.75      269.12     14.74 o 
   8   7  12      175.02      156.95     13.34 o 
   9   7  12      108.85      110.80     12.59 o 
 -11   8  12        2.90        6.23      8.65 o 
 -10   8  12      118.96      125.48     12.64 o 
  -9   8  12      256.62      316.48     14.33 o 
  -8   8  12      749.21      603.60     16.62 o 
  -7   8  12      437.42      491.09     14.84 o 
  -6   8  12      476.48      456.44     20.69 o 
  -5   8  12      794.90      760.77     17.31 o 
  -4   8  12      260.58      326.60     11.66 o 
  -3   8  12       76.14       68.33      7.83 o 
  -2   8  12     1943.17     1708.40     49.14 o 
  -1   8  12      518.11      559.62     12.60 o 
   0   8  12     1271.96     1241.09     18.29 o 
   1   8  12       21.66       24.54      5.35 o 
   2   8  12     1558.95     1601.74     19.72 o 
   3   8  12       30.33       35.44      7.22 o 
   4   8  12     2890.82     2786.53     36.36 o 
   5   8  12       36.51       43.15      9.51 o 
   6   8  12      523.41      581.99     18.71 o 
   7   8  12      248.97      267.72     14.69 o 
   8   8  12       16.34       15.98     10.15 o 
   9   8  12        4.14       12.67     14.45 o 
 -11   9  12       21.18       41.21      9.66 o 
 -10   9  12       98.91       90.92     10.13 o 
  -9   9  12      109.91      140.65     13.40 o 
  -8   9  12      287.12      315.10     13.26 o 
  -7   9  12       93.54      100.89      9.43 o 
  -6   9  12      657.49      692.79     17.29 o 
  -5   9  12      156.77      126.63      9.50 o 
  -4   9  12     1654.40     1629.02     26.09 o 
  -3   9  12       17.33       13.87      7.23 o 
  -2   9  12      887.35      769.31     16.88 o 
  -1   9  12        0.85        0.00      6.51 o 
   0   9  12      217.29      186.38      8.62 o 
   1   9  12      348.41      388.08     10.44 o 
   2   9  12     2727.86     2706.15     54.04 o 
   3   9  12      571.26      567.90     18.92 o 
   4   9  12       41.19       40.70      8.07 o 
   5   9  12       52.62       59.94     14.35 o 
   6   9  12      128.04      139.05     12.31 o 
   7   9  12       74.83       65.53     11.10 o 
   8   9  12      280.79      279.22     24.05 o 
   9   9  12       40.03       18.31     17.64 o 
 -10  10  12      123.67      128.28     12.35 o 
  -9  10  12      581.07      654.68     26.36 o 
  -8  10  12     1277.26     1395.41     26.30 o 
  -7  10  12        5.47        8.23      7.71 o 
  -6  10  12        4.81        0.00      7.31 o 
  -5  10  12       32.44       32.17      7.74 o 
  -4  10  12      338.43      311.21     12.08 o 
  -3  10  12      708.38      731.95     19.85 o 
  -2  10  12     2753.93     2543.53     38.19 o 
  -1  10  12        0.53        0.00      6.65 o 
   0  10  12      665.77      669.54     17.31 o 
   1  10  12        1.69        2.05      5.75 o 
   2  10  12     2485.53     2599.41     33.76 o 
   3  10  12       28.25       13.20      8.21 o 
   4  10  12      515.74      497.55     14.69 o 
   5  10  12      463.07      443.16     16.64 o 
   6  10  12     1811.81     1806.01     34.07 o 
   7  10  12      108.47      116.77     15.02 o 
   8  10  12        5.54       15.34     10.89 o 
 -10  11  12      228.23      257.01     13.80 o 
  -9  11  12       47.80       32.52      8.87 o 
  -8  11  12      405.50      385.50     14.88 o 
  -7  11  12        1.72        1.09      8.18 o 
  -6  11  12      133.20      120.30     10.03 o 
  -5  11  12      336.08      330.35     13.16 o 
  -4  11  12      303.49      303.19     17.14 o 
  -3  11  12      374.86      306.99     12.30 o 
  -2  11  12       20.10       18.18      7.66 o 
  -1  11  12     2235.61     2163.20     32.23 o 
   0  11  12       51.00       54.33      7.60 o 
   1  11  12      509.52      514.36     15.86 o 
   2  11  12      542.06      580.65     14.76 o 
   3  11  12        1.48        4.47     13.10 o 
   4  11  12       20.55       17.57      8.95 o 
   5  11  12      220.02      230.49     13.59 o 
   6  11  12       43.01       53.37     10.97 o 
   7  11  12       75.02       78.05     11.55 o 
   8  11  12      436.52      418.55     21.14 o 
 -10  12  12        1.50        9.64     16.32 o 
  -9  12  12       15.96       21.68      8.70 o 
  -8  12  12      739.39      776.45     20.27 o 
  -7  12  12      621.70      613.12     17.72 o 
  -6  12  12       74.30       70.74      9.41 o 
  -5  12  12       10.41       15.52      8.34 o 
  -4  12  12      643.42      656.05     19.76 o 
  -3  12  12        2.98        8.94      7.70 o 
  -2  12  12       16.75       22.52      7.86 o 
  -1  12  12        6.05        6.02      7.65 o 
   0  12  12      569.21      547.00     17.20 o 
   1  12  12      229.66      258.99     12.67 o 
   2  12  12       86.25      109.45     18.02 o 
   3  12  12       45.24       35.30      9.80 o 
   4  12  12      589.58      525.07     17.66 o 
   5  12  12       71.36       83.39     12.24 o 
   6  12  12      574.31      621.65     23.50 o 
   7  12  12      516.78      552.40     29.02 o 
  -9  13  12      142.55      165.71     11.87 o 
  -8  13  12       97.10      121.58     10.98 o 
  -7  13  12      268.29      287.84     13.88 o 
  -6  13  12       52.28       51.28      9.54 o 
  -5  13  12     1751.94     1735.11     30.04 o 
  -4  13  12      751.93      674.61     18.24 o 
  -3  13  12      802.21      828.33     19.71 o 
  -2  13  12      174.59      142.63     10.48 o 
  -1  13  12        0.11        0.00      8.66 o 
   0  13  12     1346.52     1371.91     27.95 o 
   1  13  12     2065.55     1961.09     95.30 o 
   2  13  12        4.87        2.05     16.43 o 
   3  13  12     1201.41     1153.68     30.40 o 
   4  13  12      117.80      154.67     12.28 o 
   5  13  12      141.33      136.21     13.71 o 
   6  13  12       38.79       17.99     11.84 o 
   7  13  12       48.04       47.36     14.28 o 
  -8  14  12        4.53        8.36      8.80 o 
  -7  14  12     1093.57     1089.97     24.51 o 
  -6  14  12      132.54      157.35     13.28 o 
  -5  14  12       27.95       29.49      9.63 o 
  -4  14  12       19.97       39.66      9.06 o 
  -3  14  12      381.26      381.29     14.58 o 
  -2  14  12      465.58      426.25     17.05 o 
  -1  14  12       48.34       57.00     10.66 o 
   0  14  12        6.17        7.58      9.54 o 
   1  14  12      381.42      387.94     15.88 o 
   2  14  12       12.16        4.86     10.57 o 
   3  14  12      499.89      491.21     21.11 o 
   4  14  12      154.10      133.64     14.41 o 
   5  14  12      363.45      336.89     41.30 o 
   6  14  12      124.35      107.95     14.80 o 
  -7  15  12       31.08       26.24      9.83 o 
  -6  15  12       16.22        7.98      8.65 o 
  -5  15  12      803.02      837.76     21.47 o 
  -4  15  12       41.55       31.91      9.40 o 
  -3  15  12     1502.07     1470.76     31.69 o 
  -2  15  12       23.15       33.80     10.39 o 
  -1  15  12      254.75      307.57     15.44 o 
   0  15  12        5.14        3.67      9.74 o 
   1  15  12      363.37      395.52     16.14 o 
   2  15  12        6.38        4.08     19.10 o 
   3  15  12      737.42      652.88     24.00 o 
   4  15  12        1.66        0.00     11.45 o 
   5  15  12        3.74       15.69     12.58 o 
  -6  16  12      101.13      119.88     11.72 o 
  -5  16  12       90.26      111.21     11.25 o 
  -4  16  12       91.66      135.21     13.63 o 
  -3  16  12      557.99      494.11     19.38 o 
  -2  16  12       60.06       78.65     11.66 o 
  -1  16  12     1128.56     1170.11     27.68 o 
   0  16  12        1.26       12.44      9.74 o 
   1  16  12      552.11      566.69     19.34 o 
   2  16  12       13.80       14.88     11.48 o 
   3  16  12       21.07       12.26     14.88 o 
   4  16  12        1.43        0.00     12.35 o 
  -5  17  12      326.91      377.15     19.07 o 
  -4  17  12      448.35      496.22     20.36 o 
  -3  17  12      193.07      219.98     15.12 o 
  -2  17  12       57.00       52.77     11.21 o 
  -1  17  12       83.89       73.59     11.80 o 
   0  17  12       44.00       62.97     18.65 o 
   1  17  12      268.78      263.33     14.95 o 
   2  17  12      629.07      733.80     33.28 o 
   3  17  12      838.60      840.98     28.72 o 
  -3  18  12       88.57       93.87     13.04 o 
  -2  18  12      437.44      450.06     26.24 o 
  -1  18  12        0.89       11.48     10.33 o 
   0  18  12        7.56        0.00     10.17 o 
   1  18  12        5.31       11.66     10.40 o 
 -11   0  13       17.62       19.28     19.40 o 
  -9   0  13       98.29      112.69     26.85 o 
  -7   0  13      778.90      710.61     20.04 o 
  -5   0  13      562.52      526.85     16.56 o 
  -3   0  13     1074.27     1233.53     23.01 o 
  -1   0  13     1801.12     1976.22     27.89 o 
   1   0  13     1310.84     1537.86     23.34 o 
   3   0  13     2227.26     2179.02     35.21 o 
   5   0  13      328.35      330.46     20.30 o 
   7   0  13      129.38      132.89     32.02 o 
   9   0  13       12.49       34.29     16.11 o 
 -12   1  13      102.83      103.18     13.44 o 
 -11   1  13      923.73      954.92     27.69 o 
 -10   1  13      241.25      273.71     21.71 o 
  -9   1  13        0.83        4.28      7.51 o 
  -8   1  13       49.92       23.87      6.90 o 
  -7   1  13     3612.08     3749.56     39.64 o 
  -6   1  13     1627.57     1666.63     21.92 o 
  -5   1  13     1699.19     1572.91     19.33 o 
  -4   1  13       61.81       66.89      5.87 o 
  -3   1  13     2867.12     2714.59     27.02 o 
  -2   1  13      214.79      190.03      7.08 o 
  -1   1  13     5780.25     5480.08     43.34 o 
   0   1  13        5.46        6.57      4.15 o 
   1   1  13     2264.98     1969.78     22.83 o 
   2   1  13       35.52       51.56      4.41 o 
   3   1  13      251.03      254.65      9.33 o 
   4   1  13        1.55       12.20      8.37 o 
   5   1  13     1514.96     1510.75     37.57 o 
   6   1  13      129.41      154.92     12.42 o 
   7   1  13     1420.39     1515.06     31.25 o 
   8   1  13      303.00      233.55     15.10 o 
   9   1  13      217.89      277.79     16.10 o 
  10   1  13        2.77        7.42     11.12 o 
 -12   2  13      106.42      122.70     13.89 o 
 -11   2  13      129.61      119.61     11.19 o 
 -10   2  13      667.07      716.07     17.75 o 
  -9   2  13        5.13        5.50      7.58 o 
  -8   2  13      243.33      220.28     10.63 o 
  -7   2  13      172.86      179.34      8.87 o 
  -6   2  13      214.69      196.98      8.89 o 
  -5   2  13      943.37      796.10     13.09 o 
  -4   2  13      319.73      333.08      8.64 o 
  -3   2  13       21.66       36.75      5.49 o 
  -2   2  13     9548.78     9563.80     75.71 o 
  -1   2  13      444.29      516.51      9.82 o 
   0   2  13      336.75      301.15      7.21 o 
   1   2  13     1625.37     1547.20     16.64 o 
   2   2  13      403.81      432.13      8.05 o 
   3   2  13      911.89      929.27     24.74 o 
   4   2  13     6364.04     5982.12     83.89 o 
   5   2  13     3560.60     3567.18     86.39 o 
   6   2  13      200.79      210.53     13.45 o 
   7   2  13       43.03       46.54     11.09 o 
   8   2  13        0.11        0.00     13.91 o 
   9   2  13      178.88      170.30     16.44 o 
  10   2  13      268.80      312.82     18.04 o 
 -12   3  13      484.58      504.92     21.35 o 
 -11   3  13      231.77      204.62     11.50 o 
 -10   3  13       18.51       26.45      9.27 o 
  -9   3  13       57.97       40.97      8.18 o 
  -8   3  13      277.31      255.57     12.38 o 
  -7   3  13      226.79      216.17     10.60 o 
  -6   3  13     1787.38     1877.77     27.39 o 
  -5   3  13       37.10       52.98      6.83 o 
  -4   3  13       77.98       82.41     10.57 o 
  -3   3  13      746.58      709.27     11.71 o 
  -2   3  13     1073.50      928.49     13.56 o 
  -1   3  13     1177.80     1031.45     14.18 o 
   0   3  13       20.86       25.30      4.87 o 
   1   3  13      205.98      239.70      7.34 o 
   2   3  13       32.50       60.33      4.40 o 
   3   3  13       29.19       24.30      5.55 o 
   4   3  13      173.50      188.32     12.26 o 
   5   3  13      295.90      279.48     13.97 o 
   6   3  13      405.05      371.56     26.10 o 
   7   3  13     1265.44     1184.60     27.61 o 
   8   3  13      205.92      193.14     15.97 o 
   9   3  13      219.27      250.41     15.76 o 
  10   3  13      102.22      100.79     14.96 o 
 -12   4  13        1.62        0.00      8.32 o 
 -11   4  13       19.90       25.44      8.55 o 
 -10   4  13      548.41      559.59     16.50 o 
  -9   4  13       25.26       15.45      7.61 o 
  -8   4  13        4.79        4.08      8.10 o 
  -7   4  13        3.44        5.12      7.74 o 
  -6   4  13       61.36       70.70      8.17 o 
  -5   4  13      197.63      165.32      9.31 o 
  -4   4  13      828.57      718.69     17.53 o 
  -3   4  13     4127.78     4202.00     41.57 o 
  -2   4  13     2188.76     2146.38     25.08 o 
  -1   4  13       15.68       20.45      5.24 o 
   0   4  13        4.91        0.52      6.17 o 
   1   4  13      225.67      202.91      6.93 o 
   2   4  13      164.34      165.44      6.37 o 
   3   4  13      733.11      707.17     13.45 o 
   4   4  13     8541.92     8045.00    184.91 o 
   5   4  13      276.97      262.91     13.65 o 
   6   4  13       30.68       31.78     10.33 o 
   7   4  13      734.85      769.37     22.59 o 
   8   4  13      145.34      167.75     13.77 o 
   9   4  13       11.68       24.82     13.52 o 
  10   4  13      539.60      567.04     22.02 o 
 -12   5  13      424.52      413.77     15.62 o 
 -11   5  13        2.24        0.00      7.99 o 
 -10   5  13      249.21      286.02     12.95 o 
  -9   5  13        0.05        0.00      7.64 o 
  -8   5  13      557.35      514.74     19.40 o 
  -7   5  13       29.21       37.55      8.05 o 
  -6   5  13     2957.80     3030.24     38.60 o 
  -5   5  13       15.36       11.03      7.02 o 
  -4   5  13      354.40      333.77     12.07 o 
  -3   5  13       66.80       56.09      5.71 o 
  -2   5  13      170.75      141.21      6.86 o 
  -1   5  13     1636.80     1627.86     20.94 o 
   0   5  13      590.82      542.25     10.24 o 
   1   5  13     1476.68     1392.96     17.38 o 
   2   5  13      679.51      661.40     11.77 o 
   3   5  13      190.38      192.40      8.30 o 
   4   5  13     2151.15     2215.48     36.88 o 
   5   5  13        3.14       20.18      9.44 o 
   6   5  13     1179.66     1141.34     26.00 o 
   7   5  13      104.97      120.15     19.39 o 
   8   5  13     1148.21     1054.01     27.07 o 
   9   5  13        7.02       13.04     10.49 o 
 -11   6  13      251.57      271.62     16.38 o 
 -10   6  13      667.00      707.83     18.69 o 
  -9   6  13      454.11      520.93     15.87 o 
  -8   6  13      368.84      261.98     13.83 o 
  -7   6  13      269.46      301.04     12.19 o 
  -6   6  13     2726.51     2570.65     34.96 o 
  -5   6  13      256.60      275.94     11.18 o 
  -4   6  13     1760.21     1635.14     30.47 o 
  -3   6  13       57.55       70.71      7.52 o 
  -2   6  13     1390.65     1374.52     19.13 o 
  -1   6  13     1019.83     1028.96     16.15 o 
   0   6  13       12.35       20.86      7.14 o 
   1   6  13        0.03        0.00      4.55 o 
   2   6  13      384.44      343.46      8.71 o 
   3   6  13      352.03      338.39     10.14 o 
   4   6  13     1735.95     1559.72     29.22 o 
   5   6  13      272.62      230.51     12.88 o 
   6   6  13     1016.84      901.71     23.32 o 
   7   6  13        1.63        0.00      9.64 o 
   8   6  13      232.18      206.34     14.09 o 
   9   6  13      467.87      452.85     19.25 o 
 -11   7  13      187.48      183.06     11.81 o 
 -10   7  13      292.58      303.45     13.46 o 
  -9   7  13       31.67       28.70      8.44 o 
  -8   7  13       27.76       33.21      8.26 o 
  -7   7  13      863.54      826.08     19.81 o 
  -6   7  13     1257.33     1322.94     23.79 o 
  -5   7  13        7.90        5.19      7.32 o 
  -4   7  13      452.41      453.34     13.35 o 
  -3   7  13      283.41      218.69     12.19 o 
  -2   7  13      188.68      152.11      8.85 o 
  -1   7  13     6171.05     6013.07     93.11 o 
   0   7  13      118.19      118.15      7.71 o 
   1   7  13      556.12      583.14     13.11 o 
   2   7  13      235.15      223.82      8.57 o 
   3   7  13        1.16        0.00      6.58 o 
   4   7  13      367.44      381.76     14.70 o 
   5   7  13       33.14       27.36     10.78 o 
   6   7  13       83.81       93.48     11.07 o 
   7   7  13        2.52        0.00      9.30 o 
   8   7  13      311.02      337.55     19.19 o 
   9   7  13       94.44      114.88     12.86 o 
 -11   8  13      116.48      149.60     15.91 o 
 -10   8  13      156.09      149.57     11.01 o 
  -9   8  13      518.66      483.59     15.86 o 
  -8   8  13     1003.94      940.16     28.22 o 
  -7   8  13        1.93        0.00      7.66 o 
  -6   8  13      154.09      125.58      9.84 o 
  -5   8  13       15.37        2.97      8.00 o 
  -4   8  13       74.29       79.15      8.12 o 
  -3   8  13      794.51      788.33     24.49 o 
  -2   8  13      540.55      574.09     14.58 o 
  -1   8  13     2704.70     2719.20     43.80 o 
   0   8  13      235.62      243.53      9.01 o 
   1   8  13        0.17        1.93      5.54 o 
   2   8  13     1625.02     1554.15     24.33 o 
   3   8  13      176.43      187.01      9.88 o 
   4   8  13      173.51      140.98     11.05 o 
   5   8  13     1954.37     1884.44     34.04 o 
   6   8  13       24.78       38.80     10.19 o 
   7   8  13      184.75      180.80     13.69 o 
   8   8  13       10.22        5.86      9.86 o 
   9   8  13      398.62      404.90     18.98 o 
 -11   9  13      105.35      106.29     10.93 o 
 -10   9  13        7.15        5.15      8.57 o 
  -9   9  13       95.10       79.71      9.83 o 
  -8   9  13        2.92        5.74      7.93 o 
  -7   9  13      325.16      329.11     13.34 o 
  -6   9  13      616.38      602.25     16.62 o 
  -5   9  13     1369.40     1179.41     22.49 o 
  -4   9  13      257.29      249.13     11.23 o 
  -3   9  13     1712.31     1498.39     24.90 o 
  -2   9  13      119.30      125.59      9.17 o 
  -1   9  13     3795.39     3762.11     71.01 o 
   0   9  13      758.52      681.34     24.02 o 
   1   9  13     3137.16     3057.17     34.28 o 
   2   9  13      230.92      247.72     12.62 o 
   3   9  13      241.01      221.91     12.20 o 
   4   9  13      599.60      621.05     15.97 o 
   5   9  13       19.81       45.60      9.93 o 
   6   9  13      144.11      153.33     12.68 o 
   7   9  13      199.12      185.16     13.61 o 
   8   9  13       23.37       20.44     10.67 o 
 -10  10  13       29.55       39.15      8.99 o 
  -9  10  13      906.05      936.73     22.24 o 
  -8  10  13      144.45      130.73     10.83 o 
  -7  10  13      180.06      216.10     11.86 o 
  -6  10  13       90.60      113.58      9.95 o 
  -5  10  13      205.44      161.02     12.31 o 
  -4  10  13       35.80        9.28      7.33 o 
  -3  10  13       62.96       77.57      8.76 o 
  -2  10  13      117.43      114.14      9.36 o 
  -1  10  13       65.36       93.10      8.85 o 
   0  10  13      162.75      151.71      9.63 o 
   1  10  13      258.98      264.25     10.84 o 
   2  10  13     2494.86     2365.25     42.89 o 
   3  10  13      276.64      266.78     14.62 o 
   4  10  13      406.99      407.91     15.58 o 
   5  10  13      331.35      337.45     15.30 o 
   6  10  13      221.24      254.10     14.44 o 
   7  10  13       27.64       49.64     10.95 o 
   8  10  13        3.89        0.00     10.49 o 
 -10  11  13        0.90        0.00      8.54 o 
  -9  11  13       40.47       35.00      9.44 o 
  -8  11  13       61.77       60.57      9.59 o 
  -7  11  13      549.85      580.47     17.34 o 
  -6  11  13      168.01      201.20     11.65 o 
  -5  11  13      484.55      468.47     15.29 o 
  -4  11  13       41.09       46.42      9.59 o 
  -3  11  13      207.71      214.64     11.67 o 
  -2  11  13       36.94       15.76      9.36 o 
  -1  11  13     1993.22     1948.53     29.85 o 
   0  11  13       48.15       61.41      7.97 o 
   1  11  13      414.16      448.17     15.38 o 
   2  11  13       48.44       34.02     11.10 o 
   3  11  13      688.52      681.95     21.54 o 
   4  11  13       59.56       68.51     10.05 o 
   5  11  13       41.73       50.75     12.02 o 
   6  11  13      274.63      250.32     17.10 o 
   7  11  13      493.06      496.29     31.89 o 
  -9  12  13      330.71      383.36     17.61 o 
  -8  12  13       18.59       12.14      8.92 o 
  -7  12  13       10.99        2.57      8.53 o 
  -6  12  13      146.85      171.62     11.61 o 
  -5  12  13       53.50       57.32      9.31 o 
  -4  12  13       36.01       32.91      8.55 o 
  -3  12  13        6.83        4.25      7.88 o 
  -2  12  13      747.35      713.95     18.10 o 
  -1  12  13      257.96      303.43     12.66 o 
   0  12  13      423.11      428.00     16.50 o 
   1  12  13       15.43        0.00      8.35 o 
   2  12  13       12.81        5.27     12.13 o 
   3  12  13      961.58      946.62     27.50 o 
   4  12  13      413.62      410.48     16.25 o 
   5  12  13      151.72      158.58     15.04 o 
   6  12  13       61.23       64.94     13.21 o 
   7  12  13       30.88       22.07     13.19 o 
  -8  13  13        2.74        0.00      8.43 o 
  -7  13  13        0.93        0.00      9.43 o 
  -6  13  13      514.36      563.98     17.80 o 
  -5  13  13        1.77        0.00      8.33 o 
  -4  13  13      196.08      164.12     11.36 o 
  -3  13  13      292.85      269.45     12.83 o 
  -2  13  13      575.76      613.78     17.29 o 
  -1  13  13       37.60       28.83      8.65 o 
   0  13  13      441.45      436.92     16.35 o 
   1  13  13      339.12      336.07     15.32 o 
   2  13  13      420.97      485.98     20.84 o 
   3  13  13        9.92       19.58     12.26 o 
   4  13  13        3.98       19.83     15.88 o 
   5  13  13       39.44       56.42     12.34 o 
   6  13  13      409.95      463.85     21.51 o 
  -8  14  13      363.65      339.98     15.45 o 
  -7  14  13       54.56       59.82     10.18 o 
  -6  14  13       87.02       99.29     10.74 o 
  -5  14  13       80.18      111.24     11.19 o 
  -4  14  13      480.68      486.30     16.61 o 
  -3  14  13      199.16      206.35     12.05 o 
  -2  14  13     1274.07     1271.46     25.28 o 
  -1  14  13      162.71      176.29     12.93 o 
   0  14  13      217.33      262.54     14.10 o 
   1  14  13        0.17       14.85      9.10 o 
   2  14  13      278.80      291.64     17.29 o 
   3  14  13       67.65       70.84     12.64 o 
   4  14  13      363.86      410.80     20.42 o 
   5  14  13       10.35       31.76     32.90 o 
   6  14  13      549.75      520.09     23.30 o 
  -7  15  13        7.89       15.22      9.38 o 
  -6  15  13      131.17      157.03     12.24 o 
  -5  15  13       25.34       26.03      9.40 o 
  -4  15  13     1041.73      873.25     21.84 o 
  -3  15  13      258.92      252.68     13.17 o 
  -2  15  13        1.44        3.96     10.16 o 
  -1  15  13        0.70        7.62     10.13 o 
   0  15  13      926.80      877.15     23.71 o 
   1  15  13        1.21        0.00      9.19 o 
   2  15  13      629.18      661.63     24.82 o 
   3  15  13      370.12      395.87     21.83 o 
   4  15  13      109.27      102.26     13.95 o 
   5  15  13       26.07        4.78     49.54 o 
  -6  16  13       20.16        0.00      9.34 o 
  -5  16  13       63.45       86.96     11.15 o 
  -4  16  13        2.26        0.00     10.36 o 
  -3  16  13      183.87      181.83     14.39 o 
  -2  16  13      590.20      639.85     21.92 o 
  -1  16  13       63.48       74.26     11.45 o 
   0  16  13      117.74      119.17     19.67 o 
   1  16  13        3.45        8.80     11.60 o 
   2  16  13      232.69      244.75     17.63 o 
   3  16  13       45.16       48.55     13.38 o 
  -4  17  13      415.57      382.34     18.73 o 
  -3  17  13      210.25      253.11     15.76 o 
  -2  17  13        5.88       18.77     10.55 o 
  -1  17  13        6.21       17.14     13.68 o 
   0  17  13      325.34      327.42     16.60 o 
   1  17  13       21.31       25.93     13.14 o 
   2  17  13      273.95      289.82     19.52 o 
 -12   0  14       92.49      106.45     30.66 o 
 -10   0  14      448.75      516.08     25.00 o 
  -8   0  14     2111.48     2171.99     48.66 o 
  -6   0  14      217.01      169.40     11.87 o 
  -4   0  14     1096.40     1113.90     28.59 o 
  -2   0  14     8019.55     8013.57     86.13 o 
   0   0  14      596.17      612.20     14.37 o 
   2   0  14     2118.98     2018.81     28.61 o 
   4   0  14     1043.90     1236.30     35.84 o 
   6   0  14      918.04      835.87     32.01 o 
   8   0  14      969.32     1042.57     38.92 o 
 -12   1  14      489.52      490.65     18.47 o 
 -11   1  14       78.04       90.92     13.21 o 
 -10   1  14       13.86       36.79     16.27 o 
  -9   1  14      241.08      255.82     12.95 o 
  -8   1  14     1027.22     1110.35     21.08 o 
  -7   1  14     1549.77     1458.24     21.42 o 
  -6   1  14      182.34      170.85      8.40 o 
  -5   1  14      530.32      491.67     10.78 o 
  -4   1  14      811.54      743.51     12.65 o 
  -3   1  14     3870.87     3785.09     35.38 o 
  -2   1  14     1369.91     1204.44     14.92 o 
  -1   1  14      582.03      600.60     10.18 o 
   0   1  14     2214.44     2115.75     21.12 o 
   1   1  14       14.94       25.96      5.38 o 
   2   1  14      487.35      482.65      9.86 o 
   3   1  14      263.33      243.97      9.37 o 
   4   1  14      249.09      212.25     14.98 o 
   5   1  14        3.87        0.00      8.62 o 
   6   1  14      924.55      892.08     29.82 o 
   7   1  14      567.29      539.72     25.89 o 
   8   1  14        5.50        0.00     10.49 o 
   9   1  14        1.19       16.04     10.96 o 
 -12   2  14      222.98      220.83     21.32 o 
 -11   2  14       74.69      111.20     16.56 o 
 -10   2  14      679.13      700.81     20.04 o 
  -9   2  14        1.07        7.64      8.09 o 
  -8   2  14       17.85       48.47      8.32 o 
  -7   2  14        4.30       14.12      7.49 o 
  -6   2  14       39.06       39.83      9.92 o 
  -5   2  14      931.37      883.66     17.01 o 
  -4   2  14     2171.42     2087.86     25.38 o 
  -3   2  14      122.49      104.24      8.22 o 
  -2   2  14      512.77      523.75     10.43 o 
  -1   2  14       48.18       48.69      5.39 o 
   0   2  14      300.41      306.07      7.54 o 
   1   2  14       62.05       77.86      5.06 o 
   2   2  14      766.21      751.35     11.02 o 
   3   2  14      853.06      718.02     22.88 o 
   4   2  14      339.57      344.69     15.87 o 
   5   2  14       37.09       22.93      8.77 o 
   6   2  14        9.16       20.64     10.01 o 
   7   2  14        2.55       13.10     10.61 o 
   8   2  14      477.52      476.12     19.32 o 
   9   2  14      238.24      200.60     22.40 o 
 -12   3  14      146.22      118.76     13.85 o 
 -11   3  14      116.26      119.10     11.60 o 
 -10   3  14       70.69       62.36     10.16 o 
  -9   3  14       38.86       68.31     15.60 o 
  -8   3  14      981.32      964.67     19.89 o 
  -7   3  14     1445.24     1513.60     25.07 o 
  -6   3  14      466.75      441.68     14.31 o 
  -5   3  14     1376.10     1295.96     23.35 o 
  -4   3  14      708.07      679.98     13.43 o 
  -3   3  14      440.69      380.07     11.25 o 
  -2   3  14       62.82       55.41      5.86 o 
  -1   3  14     1534.29     1470.24     18.05 o 
   0   3  14     3000.04     2858.57     28.41 o 
   1   3  14      444.48      456.21      8.75 o 
   2   3  14      134.73      130.25      6.04 o 
   3   3  14      332.02      315.06     10.87 o 
   4   3  14       12.04       25.53      9.11 o 
   5   3  14      298.23      374.94     16.68 o 
   6   3  14     1535.49     1465.28     55.32 o 
   7   3  14      280.09      290.93     15.56 o 
   8   3  14      534.59      561.96     29.43 o 
   9   3  14        5.30       11.44     11.22 o 
 -12   4  14      331.83      365.10     19.31 o 
 -11   4  14     1209.58     1395.67     29.11 o 
 -10   4  14      516.22      563.29     16.74 o 
  -9   4  14       68.78      118.42     14.03 o 
  -8   4  14       26.90       17.40      8.95 o 
  -7   4  14      494.24      549.07     15.38 o 
  -6   4  14      814.62      863.28     20.69 o 
  -5   4  14      384.87      355.13     12.20 o 
  -4   4  14       90.03       89.35      6.96 o 
  -3   4  14       88.71       80.97      6.79 o 
  -2   4  14      776.67      774.55     14.01 o 
  -1   4  14        4.45        3.18      5.28 o 
   0   4  14       93.04      116.23      6.14 o 
   1   4  14      297.50      288.78      8.04 o 
   2   4  14      630.70      659.01     12.98 o 
   3   4  14     3868.75     3613.35     51.54 o 
   4   4  14        2.49       11.61      9.19 o 
   5   4  14      107.89      111.83     11.30 o 
   6   4  14      118.52      107.58     16.30 o 
   7   4  14      557.27      587.90     20.30 o 
   8   4  14      238.24      209.05     15.36 o 
   9   4  14      640.19      674.24     39.98 o 
 -11   5  14       18.19       40.68      9.59 o 
 -10   5  14        0.01        3.24      8.21 o 
  -9   5  14      859.86      833.47     19.79 o 
  -8   5  14       50.57       72.48      9.33 o 
  -7   5  14     2818.04     2928.16     44.87 o 
  -6   5  14      500.34      429.01     13.93 o 
  -5   5  14       32.81       61.60      8.03 o 
  -4   5  14        1.71        8.76      6.47 o 
  -3   5  14      620.74      584.00     12.39 o 
  -2   5  14      578.80      513.65     12.16 o 
  -1   5  14      940.11      906.85     15.19 o 
   0   5  14      404.57      342.08      9.31 o 
   1   5  14      254.37      253.82      7.72 o 
   2   5  14      201.46      226.21      8.62 o 
   3   5  14      132.60      115.66     10.35 o 
   4   5  14      198.95      179.65     12.05 o 
   5   5  14      498.42      526.69     17.74 o 
   6   5  14      740.84      741.26     25.44 o 
   7   5  14      252.36      274.69     17.22 o 
   8   5  14       16.55       11.50     10.87 o 
   9   5  14       14.08       16.23     11.18 o 
 -11   6  14      656.13      730.34     19.93 o 
 -10   6  14        5.27       24.00      8.64 o 
  -9   6  14       76.84       57.02      9.47 o 
  -8   6  14      166.85      174.83     10.81 o 
  -7   6  14       68.65       91.79      9.36 o 
  -6   6  14      240.01      262.00     13.02 o 
  -5   6  14     2340.14     2045.33     30.12 o 
  -4   6  14        1.21        0.00      6.64 o 
  -3   6  14       54.33       34.63      7.86 o 
  -2   6  14       15.24       27.92      5.90 o 
  -1   6  14      320.08      321.16      9.44 o 
   0   6  14      889.93      875.16     22.17 o 
   1   6  14      739.08      729.74     13.27 o 
   2   6  14      390.17      396.95     10.75 o 
   3   6  14     2000.66     1809.15     40.33 o 
   4   6  14     1045.33     1047.22     23.63 o 
   5   6  14        2.59        7.85      9.35 o 
   6   6  14      312.20      344.02     16.13 o 
   7   6  14       11.55        0.00      9.85 o 
   8   6  14       96.84      105.32     16.24 o 
   9   6  14      205.12      218.95     15.55 o 
 -11   7  14       10.27        4.12      8.78 o 
 -10   7  14        4.43        0.00      9.02 o 
  -9   7  14      384.45      431.68     15.35 o 
  -8   7  14      719.77      754.17     18.86 o 
  -7   7  14      452.07      424.74     14.43 o 
  -6   7  14      362.20      348.66     13.30 o 
  -5   7  14     3217.99     2846.93     37.96 o 
  -4   7  14       19.07       16.63      7.48 o 
  -3   7  14        8.33        4.19      6.52 o 
  -2   7  14      479.37      456.50     13.00 o 
  -1   7  14      614.72      582.83     15.23 o 
   0   7  14     2933.75     2739.92     33.92 o 
   1   7  14       54.70       48.98      6.26 o 
   2   7  14      135.66      117.46      8.36 o 
   3   7  14       48.11       31.57      7.50 o 
   4   7  14       13.05        7.82      9.00 o 
   5   7  14      902.79     1061.49     25.06 o 
   6   7  14      944.37     1035.24     25.71 o 
   7   7  14      251.35      267.98     15.74 o 
   8   7  14       37.10       73.52     12.29 o 
 -11   8  14       17.21       20.46     13.15 o 
 -10   8  14      360.52      320.42     14.23 o 
  -9   8  14      123.90       98.81     10.44 o 
  -8   8  14       24.08        6.39      8.04 o 
  -7   8  14        6.96        7.05      8.07 o 
  -6   8  14      404.96      332.90     13.17 o 
  -5   8  14      430.63      458.99     14.46 o 
  -4   8  14     1366.87     1385.30     27.20 o 
  -3   8  14      217.79      198.09     11.16 o 
  -2   8  14     1543.26     1500.61     27.30 o 
  -1   8  14      486.36      462.99     13.39 o 
   0   8  14     2567.89     2422.42     32.29 o 
   1   8  14      164.43      162.50      8.25 o 
   2   8  14      896.68      886.26     18.10 o 
   3   8  14       40.41       37.17     10.64 o 
   4   8  14      208.45      204.37     12.34 o 
   5   8  14       20.97        9.26      9.84 o 
   6   8  14       17.45       27.04     10.05 o 
   7   8  14       13.26        1.43     10.15 o 
   8   8  14      140.77      174.10     17.10 o 
 -10   9  14      369.01      364.44     15.11 o 
  -9   9  14       39.59       53.75      9.25 o 
  -8   9  14      722.32      809.62     20.19 o 
  -7   9  14       21.04       35.10      9.78 o 
  -6   9  14      347.59      365.43     13.78 o 
  -5   9  14      260.68      223.63     11.57 o 
  -4   9  14       59.15       68.98      8.63 o 
  -3   9  14       48.94       43.86      7.96 o 
  -2   9  14       81.04       92.75      8.92 o 
  -1   9  14      729.69      687.68     18.06 o 
   0   9  14      912.85      885.66     23.28 o 
   1   9  14      301.14      306.62     10.17 o 
   2   9  14      559.67      534.72     16.83 o 
   3   9  14      116.31      121.56     10.74 o 
   4   9  14       33.70       37.25     13.03 o 
   5   9  14      244.86      254.03     14.14 o 
   6   9  14     1159.90     1130.13     27.04 o 
   7   9  14      267.63      332.65     17.66 o 
   8   9  14      133.92      116.33     13.40 o 
 -10  10  14       91.63       79.29      9.94 o 
  -9  10  14       38.21       36.43      9.08 o 
  -8  10  14      906.08      896.10     21.62 o 
  -7  10  14       61.37       64.96      9.44 o 
  -6  10  14      831.77      782.84     22.72 o 
  -5  10  14      759.61      802.37     19.30 o 
  -4  10  14      816.45      822.53     19.20 o 
  -3  10  14      116.89      121.60      9.69 o 
  -2  10  14      265.44      295.42     12.08 o 
  -1  10  14     1290.74     1300.28     23.33 o 
   0  10  14      578.82      603.07     15.54 o 
   1  10  14       34.18       29.34     10.38 o 
   2  10  14     2065.92     2086.02     35.05 o 
   3  10  14        5.40       11.29      8.72 o 
   4  10  14      823.68      876.91     30.20 o 
   5  10  14        7.61       15.25     11.64 o 
   6  10  14        1.39        0.00     10.10 o 
   7  10  14       90.66       82.80     12.34 o 
  -9  11  14       64.27       73.32     10.02 o 
  -8  11  14      672.57      734.05     20.11 o 
  -7  11  14       13.34        9.94      8.60 o 
  -6  11  14      279.83      264.07     14.51 o 
  -5  11  14       39.10       36.41      8.74 o 
  -4  11  14       38.38       41.05      8.54 o 
  -3  11  14      755.62      769.72     18.85 o 
  -2  11  14       23.94       24.11      8.35 o 
  -1  11  14      171.60      158.93     12.59 o 
   0  11  14      127.94       90.67     11.60 o 
   1  11  14      206.69      222.71     12.34 o 
   2  11  14       21.66       46.58     11.92 o 
   3  11  14      170.96      172.27     12.10 o 
   4  11  14      115.83      118.31     18.47 o 
   5  11  14        2.47        0.00     11.19 o 
   6  11  14      714.57      776.42     27.04 o 
   7  11  14        0.71        0.00     12.49 o 
  -9  12  14       60.36       41.23      9.53 o 
  -8  12  14      324.84      330.27     14.73 o 
  -7  12  14       92.31      110.52     10.77 o 
  -6  12  14      309.23      315.26     20.93 o 
  -5  12  14      758.11      782.17     19.91 o 
  -4  12  14     2178.35     2081.01     33.23 o 
  -3  12  14       81.52       61.42      9.39 o 
  -2  12  14        3.74        6.87      8.37 o 
  -1  12  14      163.18      196.11     13.08 o 
   0  12  14        0.73        4.58      8.02 o 
   1  12  14       81.34      103.69     10.73 o 
   2  12  14     1528.45     1509.31     35.64 o 
   3  12  14      111.36       86.39     12.58 o 
   4  12  14       17.08       19.13     11.28 o 
   5  12  14        7.69       43.42     13.08 o 
   6  12  14        9.75        0.00     13.52 o 
  -8  13  14      160.50      149.94     12.82 o 
  -7  13  14      328.53      334.73     15.04 o 
  -6  13  14       13.87       14.73     10.46 o 
  -5  13  14       38.11        6.11      8.97 o 
  -4  13  14       10.37        6.72      8.52 o 
  -3  13  14      182.37      200.04     12.12 o 
  -2  13  14      274.99      293.55     13.34 o 
  -1  13  14      674.66      660.02     20.68 o 
   0  13  14       13.77       30.75      9.91 o 
   1  13  14     1330.88     1406.92     34.74 o 
   2  13  14       19.01       15.56     11.60 o 
   3  13  14       28.42        0.00     11.32 o 
   4  13  14       29.06       43.30     15.56 o 
   5  13  14     1590.55     1713.79     50.40 o 
   6  13  14      119.29       95.64     14.79 o 
  -7  14  14       55.01       46.26      9.96 o 
  -6  14  14        8.41        0.00      8.84 o 
  -5  14  14     2027.92     2144.01     35.76 o 
  -4  14  14      224.32      195.30     15.40 o 
  -3  14  14      864.28      896.24     21.83 o 
  -2  14  14       96.24      107.97     10.54 o 
  -1  14  14       65.24       64.02     10.95 o 
   0  14  14        8.17       12.85      9.45 o 
   1  14  14      400.73      412.53     22.43 o 
   2  14  14       70.16      104.85     14.24 o 
   3  14  14      296.97      228.18     17.25 o 
   4  14  14      309.18      306.22     18.94 o 
   5  14  14       28.04       18.55     15.59 o 
  -6  15  14       21.08       20.89      9.58 o 
  -5  15  14      324.33      296.86     14.89 o 
  -4  15  14        1.28        7.71      8.96 o 
  -3  15  14      251.74      263.13     16.00 o 
  -2  15  14       84.99      113.38     18.17 o 
  -1  15  14     1063.99     1072.80     26.79 o 
   0  15  14      196.78      221.20     13.97 o 
   1  15  14      404.53      462.75     21.86 o 
   2  15  14       14.59        0.00     11.38 o 
   3  15  14       12.75        9.47     12.50 o 
   4  15  14        8.77       13.02     18.56 o 
  -5  16  14      266.33      323.85     15.65 o 
  -4  16  14        1.33        0.00      8.78 o 
  -3  16  14       34.31       44.41     11.28 o 
  -2  16  14      161.95      162.35     13.53 o 
  -1  16  14       17.26        7.91     10.45 o 
   0  16  14        3.11        8.36     10.07 o 
   1  16  14       39.52       63.36     13.85 o 
   2  16  14      127.81      155.34     16.05 o 
  -3  17  14      134.53      157.58     28.89 o 
  -2  17  14      362.08      423.62     24.93 o 
  -1  17  14      355.57      335.54     18.15 o 
   0  17  14       50.27       70.25     17.07 o 
 -11   0  15      452.95      497.30     26.03 o 
  -9   0  15      273.12      290.36     39.68 o 
  -7   0  15      635.15      621.25     20.26 o 
  -5   0  15      137.70      123.68     10.79 o 
  -3   0  15       77.47       96.38      9.18 o 
  -1   0  15      152.49      138.95      8.55 o 
   1   0  15       92.66      110.38      9.29 o 
   3   0  15     1678.67     1627.97     58.77 o 
   5   0  15        3.13        0.00     12.35 o 
   7   0  15     1873.41     1875.48     52.09 o 
   9   0  15      463.50      530.12     46.41 o 
 -11   1  15       61.55       47.52     12.83 o 
 -10   1  15       73.52       99.98     13.83 o 
  -9   1  15      789.25      819.63     21.13 o 
  -8   1  15      528.31      469.35     17.81 o 
  -7   1  15     4927.76     4464.54     46.36 o 
  -6   1  15       37.91       42.53      6.89 o 
  -5   1  15        1.46        6.72      5.98 o 
  -4   1  15        8.61       12.73      5.42 o 
  -3   1  15     5894.73     5749.64     50.02 o 
  -2   1  15     1507.64     1290.79     20.53 o 
  -1   1  15      974.69      912.09     12.97 o 
   0   1  15      199.05      227.61      6.93 o 
   1   1  15      212.40      215.31      6.77 o 
   2   1  15       58.77       69.04      5.75 o 
   3   1  15     1586.89     1559.07     36.05 o 
   4   1  15      423.20      406.76     15.64 o 
   5   1  15       25.69        5.68     10.51 o 
   6   1  15       65.46       74.26     12.90 o 
   7   1  15      966.31      977.16     25.93 o 
   8   1  15        1.17        0.00     10.41 o 
   9   1  15      259.89      256.85     16.71 o 
 -11   2  15      219.91      253.85     16.72 o 
 -10   2  15       26.74       44.60      9.79 o 
  -9   2  15       65.85       79.66     10.09 o 
  -8   2  15       11.87       10.83      7.86 o 
  -7   2  15      312.03      351.88     12.92 o 
  -6   2  15      358.53      363.79     10.86 o 
  -5   2  15      382.18      379.52     11.61 o 
  -4   2  15      637.55      527.30     12.21 o 
  -3   2  15       14.09       44.78      6.82 o 
  -2   2  15     1125.42     1163.73     17.23 o 
  -1   2  15       80.20       94.94      5.90 o 
   0   2  15      178.89      151.35      6.39 o 
   1   2  15      719.81      738.59     12.64 o 
   2   2  15        2.36        4.20      5.20 o 
   3   2  15     1604.83     1565.42     31.52 o 
   4   2  15      127.06      146.58     11.51 o 
   5   2  15      268.77      212.43     13.14 o 
   6   2  15      312.27      339.52     17.82 o 
   7   2  15      169.27      173.32     13.92 o 
   8   2  15      208.71      224.62     15.25 o 
   9   2  15      276.61      343.13     18.35 o 
 -11   3  15       54.16       52.20     12.55 o 
 -10   3  15     1042.07     1170.91     26.52 o 
  -9   3  15      188.93      175.59     16.16 o 
  -8   3  15       63.64       79.03      9.44 o 
  -7   3  15      734.33      618.35     16.25 o 
  -6   3  15      955.42      963.47     19.50 o 
  -5   3  15      100.71      111.31      8.77 o 
  -4   3  15        6.37       17.81      6.26 o 
  -3   3  15     3599.96     3502.09     84.80 o 
  -2   3  15       78.10       95.23      6.84 o 
  -1   3  15      810.90      741.41     12.57 o 
   0   3  15       28.21       28.38      4.97 o 
   1   3  15     1148.32     1043.29     15.02 o 
   2   3  15      597.13      549.57     12.19 o 
   3   3  15       12.10       16.64      6.87 o 
   4   3  15      541.64      539.85     18.62 o 
   5   3  15      314.62      286.40     14.48 o 
   6   3  15      449.51      460.40     18.79 o 
   7   3  15        3.27       25.05     11.22 o 
   8   3  15       36.58       47.82     11.44 o 
   9   3  15      148.11      182.96     15.29 o 
 -11   4  15      116.78      140.90     15.37 o 
 -10   4  15      314.06      269.27     12.96 o 
  -9   4  15       85.52       88.83     11.88 o 
  -8   4  15      382.36      323.81     13.40 o 
  -7   4  15      252.40      208.52     17.86 o 
  -6   4  15      367.94      360.53     22.58 o 
  -5   4  15      222.33      211.93     10.59 o 
  -4   4  15     1873.09     1742.67     30.76 o 
  -3   4  15      945.87      891.50     18.71 o 
  -2   4  15       33.12       36.17      6.30 o 
  -1   4  15       84.33      101.77      7.59 o 
   0   4  15       48.98       61.76      5.75 o 
   1   4  15      610.97      574.90     10.23 o 
   2   4  15      218.95      183.74      8.15 o 
   3   4  15      381.87      374.85     12.16 o 
   4   4  15        6.60       13.77      9.74 o 
   5   4  15        1.08        0.00      9.26 o 
   6   4  15       73.15       97.41     13.00 o 
   7   4  15      313.24      299.79     25.34 o 
   8   4  15      351.71      425.19     30.48 o 
   9   4  15      714.63      770.52     28.44 o 
 -11   5  15       27.35       32.12      9.65 o 
 -10   5  15     1408.49     1554.54     28.69 o 
  -9   5  15        1.84        2.79      7.69 o 
  -8   5  15      133.05      195.55     11.42 o 
  -7   5  15       16.39       30.52      8.44 o 
  -6   5  15       22.07       12.60      7.71 o 
  -5   5  15       12.67       15.79      7.46 o 
  -4   5  15      127.11      112.80      9.04 o 
  -3   5  15       26.41       58.57      7.57 o 
  -2   5  15     2135.18     2130.26     26.18 o 
  -1   5  15      572.30      555.36     12.25 o 
   0   5  15      398.86      367.21     10.00 o 
   1   5  15       15.81       34.18      5.41 o 
   2   5  15      269.10      275.73      9.45 o 
   3   5  15      745.25      714.90     19.07 o 
   4   5  15     1119.73     1108.36     24.94 o 
   5   5  15       81.51       88.80     11.14 o 
   6   5  15      326.60      382.15     21.29 o 
   7   5  15       24.90       17.75     10.62 o 
   8   5  15       20.92       25.84     11.10 o 
 -11   6  15      127.22      151.89     12.90 o 
 -10   6  15     1618.77     1529.83     46.78 o 
  -9   6  15       31.71       36.44      8.94 o 
  -8   6  15      130.27       73.16      9.38 o 
  -7   6  15      226.04      259.60     15.95 o 
  -6   6  15     2099.80     2015.58     30.89 o 
  -5   6  15       69.17       45.11      8.51 o 
  -4   6  15     2585.74     2286.26     32.34 o 
  -3   6  15        0.19        0.00      6.53 o 
  -2   6  15     1661.86     1620.56     27.95 o 
  -1   6  15        0.73        0.00      5.13 o 
   0   6  15      413.95      414.87     10.93 o 
   1   6  15      559.84      600.48     12.70 o 
   2   6  15      183.48      206.01      8.90 o 
   3   6  15       79.44       99.57      8.73 o 
   4   6  15       33.07       38.31      9.66 o 
   5   6  15       93.86      115.42     11.83 o 
   6   6  15     1135.14     1065.98     26.52 o 
   7   6  15       23.87       11.68     10.62 o 
   8   6  15      345.08      404.47     20.08 o 
 -10   7  15      744.36      850.54     21.48 o 
  -9   7  15      272.13      309.08     19.80 o 
  -8   7  15      431.51      454.12     15.43 o 
  -7   7  15       68.29       56.79      9.16 o 
  -6   7  15       49.04       27.79      9.61 o 
  -5   7  15      400.96      472.10     14.70 o 
  -4   7  15     1201.63     1213.15     22.55 o 
  -3   7  15      477.90      465.06     13.99 o 
  -2   7  15       22.30       19.01      6.98 o 
  -1   7  15      222.00      224.16      9.91 o 
   0   7  15      235.68      231.18      8.96 o 
   1   7  15      697.00      739.53     14.47 o 
   2   7  15       13.85        0.00      6.70 o 
   3   7  15      673.58      701.09     19.08 o 
   4   7  15      431.38      388.31     15.61 o 
   5   7  15      349.94      322.93     15.81 o 
   6   7  15      126.97      161.13     13.56 o 
   7   7  15       29.25       43.39     11.44 o 
   8   7  15       70.46       84.35     13.43 o 
 -10   8  15       10.44       26.60     11.95 o 
  -9   8  15       30.63       13.47      8.54 o 
  -8   8  15       99.42      103.20     14.20 o 
  -7   8  15     1851.10     1952.85     40.99 o 
  -6   8  15     1325.12     1225.73     24.11 o 
  -5   8  15     1367.19     1417.95     25.52 o 
  -4   8  15     1788.52     1597.24     26.82 o 
  -3   8  15     2053.69     1949.29     29.78 o 
  -2   8  15       18.53       14.88      7.27 o 
  -1   8  15       63.85       40.86      7.42 o 
   0   8  15       46.93       81.26      8.32 o 
   1   8  15     1345.50     1259.80     22.58 o 
   2   8  15      485.83      477.07     20.95 o 
   3   8  15       53.02       52.66      9.42 o 
   4   8  15      380.36      354.51     17.67 o 
   5   8  15      104.15      143.73     13.85 o 
   6   8  15      353.84      356.02     17.19 o 
   7   8  15      197.26      209.86     14.70 o 
   8   8  15       64.99       72.33     12.28 o 
 -10   9  15        3.51        1.82      8.68 o 
  -9   9  15     1103.55     1090.24     24.55 o 
  -8   9  15       12.21       28.68      9.53 o 
  -7   9  15      142.07      149.07     11.20 o 
  -6   9  15       40.57       57.08      9.08 o 
  -5   9  15      225.72      173.35     11.62 o 
  -4   9  15      174.72      193.19     11.13 o 
  -3   9  15     1788.82     1752.99     31.63 o 
  -2   9  15        0.24        0.00      7.29 o 
  -1   9  15      181.46      171.71     10.01 o 
   0   9  15      247.01      217.76     11.16 o 
   1   9  15       16.30        0.00     10.71 o 
   2   9  15       23.60       22.68      7.62 o 
   3   9  15     1155.31     1215.38     25.89 o 
   4   9  15       37.99       51.02     12.04 o 
   5   9  15     1940.80     1933.98     51.16 o 
   6   9  15        2.11        1.85     17.64 o 
   7   9  15      406.04      455.88     19.84 o 
  -9  10  15       14.54        5.33      8.79 o 
  -8  10  15        3.01        0.00      8.52 o 
  -7  10  15      953.64     1046.28     23.30 o 
  -6  10  15       25.17       16.32      8.45 o 
  -5  10  15      735.06      795.64     19.57 o 
  -4  10  15        9.58       12.47      8.16 o 
  -3  10  15        5.19       22.67      8.18 o 
  -2  10  15      171.71      178.86     10.67 o 
  -1  10  15      111.94      109.53      9.46 o 
   0  10  15        8.95       16.67      7.61 o 
   1  10  15      272.64      266.49     13.46 o 
   2  10  15      389.58      377.08     18.54 o 
   3  10  15       52.16       50.46      9.84 o 
   4  10  15      251.68      246.35     22.40 o 
   5  10  15      195.94      216.59     16.16 o 
   6  10  15      106.87      105.15     14.07 o 
   7  10  15      235.48      220.80     22.57 o 
  -9  11  15      312.18      336.43     15.68 o 
  -8  11  15      318.64      350.48     15.80 o 
  -7  11  15       24.63       18.18      9.09 o 
  -6  11  15        0.12        0.00      8.75 o 
  -5  11  15      156.00      153.09     10.99 o 
  -4  11  15        0.71        0.00      8.26 o 
  -3  11  15      724.25      703.70     19.53 o 
  -2  11  15       77.47       89.42      9.68 o 
  -1  11  15      960.04      902.77     20.00 o 
   0  11  15      134.55      142.97     10.25 o 
   1  11  15       50.09       49.30     12.02 o 
   2  11  15      198.91      206.77     27.25 o 
   3  11  15      540.23      560.25     21.92 o 
   4  11  15        7.50        7.98     17.12 o 
   5  11  15     1088.44     1118.18     31.73 o 
   6  11  15        7.12       23.11     12.62 o 
  -8  12  15       39.72       68.70     11.54 o 
  -7  12  15      421.09      456.70     16.57 o 
  -6  12  15      294.63      333.19     14.69 o 
  -5  12  15      222.48      219.10     12.46 o 
  -4  12  15      212.59      227.60     12.54 o 
  -3  12  15      470.42      459.26     15.73 o 
  -2  12  15      652.65      672.95     18.07 o 
  -1  12  15      114.03      118.01     11.22 o 
   0  12  15      489.61      498.09     15.64 o 
   1  12  15      892.95      878.14     27.31 o 
   2  12  15      319.14      313.42     18.14 o 
   3  12  15        3.58        1.93     11.43 o 
   4  12  15       11.70       26.39     15.33 o 
   5  12  15      132.42      110.85     14.44 o 
   6  12  15       44.84       55.46     13.63 o 
  -7  13  15       95.30       99.28     10.95 o 
  -6  13  15        3.39        0.00      8.65 o 
  -5  13  15        0.63        0.00      8.87 o 
  -4  13  15        5.83       11.97      8.66 o 
  -3  13  15      270.80      255.71     13.40 o 
  -2  13  15      560.68      515.58     16.80 o 
  -1  13  15      141.36      122.27     10.57 o 
   0  13  15       62.30       77.68     11.15 o 
   1  13  15        9.32        0.38     15.60 o 
   2  13  15       92.12      127.59     14.99 o 
   3  13  15       21.36       31.87     12.31 o 
   4  13  15      752.73      819.44     34.89 o 
   5  13  15      315.74      359.04     61.64 o 
  -6  14  15      781.85      832.06     22.28 o 
  -5  14  15       21.39       35.81     12.35 o 
  -4  14  15      631.95      617.93     18.72 o 
  -3  14  15        0.34        0.00      8.60 o 
  -2  14  15      405.62      437.30     17.25 o 
  -1  14  15       82.12       99.57     11.64 o 
   0  14  15     1607.32     1604.26     32.60 o 
   1  14  15       35.28       66.95     17.70 o 
   2  14  15     1639.80     1570.00     68.75 o 
   3  14  15      589.87      663.25     25.76 o 
   4  14  15      130.75      132.35     21.06 o 
  -5  15  15       66.40       66.20     10.64 o 
  -4  15  15        3.38        9.66      9.01 o 
  -3  15  15      151.17      184.68     12.58 o 
  -2  15  15      726.94      674.91     22.10 o 
  -1  15  15       27.39       36.20     10.76 o 
   0  15  15      108.46      144.56     12.60 o 
   1  15  15       40.46       46.43     13.45 o 
   2  15  15       16.29       27.37     12.78 o 
   3  15  15      325.00      333.33     19.99 o 
  -4  16  15      272.96      194.71     30.14 o 
  -3  16  15       14.09       10.39     10.73 o 
  -2  16  15       49.35       60.33     11.93 o 
  -1  16  15       45.53       58.63     16.74 o 
   0  16  15      375.74      377.90     21.15 o 
   1  16  15       57.74       88.73     17.60 o 
 -10   0  16       35.65       28.86     14.92 o 
  -8   0  16     3239.95     3224.44     66.69 o 
  -6   0  16     3210.31     3010.59     48.97 o 
  -4   0  16      432.63      329.99     12.77 o 
  -2   0  16        6.91       18.57      7.80 o 
   0   0  16     6295.08     6231.90     70.85 o 
   2   0  16     1146.85     1012.70     23.52 o 
   4   0  16      677.07      679.40     28.04 o 
   6   0  16      260.88      265.24     21.70 o 
   8   0  16      147.55      157.22     20.26 o 
 -11   1  16      116.10      124.35     16.77 o 
 -10   1  16       48.78       18.03     11.74 o 
  -9   1  16        0.17        2.08     10.82 o 
  -8   1  16     1575.29     1486.58     28.99 o 
  -7   1  16        4.63       13.53     11.15 o 
  -6   1  16     1068.46     1072.89     23.36 o 
  -5   1  16      303.52      314.84     10.31 o 
  -4   1  16     1964.43     1929.18     23.13 o 
  -3   1  16     1001.47      931.54     16.59 o 
  -2   1  16       26.22       30.16      5.34 o 
  -1   1  16      159.15      165.16      7.64 o 
   0   1  16        3.78       15.08      4.88 o 
   1   1  16      207.40      209.36      7.09 o 
   2   1  16      961.82      892.92     17.67 o 
   3   1  16     1366.23     1327.62     27.89 o 
   4   1  16        4.56       13.06      9.18 o 
   5   1  16       21.31       29.40      9.60 o 
   6   1  16       92.29       90.94     13.43 o 
   7   1  16      264.08      276.57     15.90 o 
   8   1  16      350.91      373.13     21.54 o 
 -11   2  16      177.59      208.30     16.32 o 
 -10   2  16       58.94       31.40     17.51 o 
  -9   2  16      279.88      252.22     13.72 o 
  -8   2  16     2210.12     2309.12     38.05 o 
  -7   2  16     1103.95     1022.99     20.76 o 
  -6   2  16       90.84       83.88      9.10 o 
  -5   2  16      389.58      359.72     10.83 o 
  -4   2  16       24.13       20.22      6.69 o 
  -3   2  16      155.29      173.44      8.44 o 
  -2   2  16       56.93       57.29      5.60 o 
  -1   2  16       84.78       83.65      5.83 o 
   0   2  16     1681.62     1577.81     18.33 o 
   1   2  16      231.11      219.55      7.21 o 
   2   2  16      441.39      407.06     12.39 o 
   3   2  16      459.19      436.94     15.91 o 
   4   2  16      374.44      439.89     19.86 o 
   5   2  16        4.01        2.84      9.18 o 
   6   2  16       97.73       99.57     11.79 o 
   7   2  16      582.98      636.92     24.10 o 
   8   2  16        2.28        0.00     10.52 o 
 -11   3  16      828.97      946.46     37.04 o 
 -10   3  16        3.68       21.48     11.27 o 
  -9   3  16      109.55       84.62     10.91 o 
  -8   3  16        5.04        0.00      9.57 o 
  -7   3  16      141.90      123.35      9.94 o 
  -6   3  16      343.73      349.92     12.80 o 
  -5   3  16     1255.23     1238.40     25.05 o 
  -4   3  16       51.93       71.96      7.07 o 
  -3   3  16     4134.17     3804.89     81.54 o 
  -2   3  16       25.49       26.78      6.88 o 
  -1   3  16      315.29      331.36      9.97 o 
   0   3  16     1655.88     1590.26     20.91 o 
   1   3  16      122.61      138.12      6.66 o 
   2   3  16     2532.36     2301.41     31.43 o 
   3   3  16     2054.51     2018.07     34.24 o 
   4   3  16        1.88        1.10     10.66 o 
   5   3  16       32.04        9.77     11.41 o 
   6   3  16      422.78      438.09     22.70 o 
   7   3  16        2.57       25.12     11.26 o 
   8   3  16        2.14        0.00     11.00 o 
 -11   4  16      109.24      122.82     11.99 o 
 -10   4  16       13.47        0.00     10.90 o 
  -9   4  16     1372.37     1362.03     30.09 o 
  -8   4  16      426.09      400.74     14.45 o 
  -7   4  16      413.24      444.50     14.68 o 
  -6   4  16       54.43       26.51      8.02 o 
  -5   4  16      287.41      260.00     11.94 o 
  -4   4  16      187.47      216.84     10.52 o 
  -3   4  16       14.18       14.02      6.59 o 
  -2   4  16       70.88       52.58      6.97 o 
  -1   4  16     1164.65      974.82     24.79 o 
   0   4  16     1131.39     1046.87     16.98 o 
   1   4  16      568.63      566.99     10.94 o 
   2   4  16       14.70       12.37      7.43 o 
   3   4  16      213.86      251.56     13.46 o 
   4   4  16       83.18       95.45     10.76 o 
   5   4  16       44.70       24.99     12.64 o 
   6   4  16        1.01        0.00      9.78 o 
   7   4  16      904.29      930.72     25.98 o 
   8   4  16       68.64       51.10     11.91 o 
 -11   5  16      573.23      577.73     20.35 o 
 -10   5  16      163.13      183.29     12.19 o 
  -9   5  16      571.74      535.63     20.41 o 
  -8   5  16      378.18      378.98     15.16 o 
  -7   5  16        2.02        0.00      7.83 o 
  -6   5  16      213.18      180.36     10.66 o 
  -5   5  16      539.29      494.52     14.71 o 
  -4   5  16      253.60      225.96     10.86 o 
  -3   5  16     1473.22     1536.45     31.75 o 
  -2   5  16       52.27       56.22      6.62 o 
  -1   5  16     1103.99     1025.91     21.00 o 
   0   5  16      239.13      209.65      8.69 o 
   1   5  16      215.89      181.30      9.46 o 
   2   5  16        1.05        4.01      5.87 o 
   3   5  16     1980.67     1913.49     28.79 o 
   4   5  16       48.90       59.21     15.75 o 
   5   5  16        1.25        0.66      9.62 o 
   6   5  16       40.38       50.19     11.49 o 
   7   5  16      150.69      156.22     14.11 o 
   8   5  16        2.57        0.00     10.65 o 
 -10   6  16      107.71      150.58     11.94 o 
  -9   6  16     1415.35     1416.02     30.50 o 
  -8   6  16        0.81        2.18      8.82 o 
  -7   6  16     1286.76     1450.66     26.53 o 
  -6   6  16       64.15       63.20      9.06 o 
  -5   6  16      243.76      236.06     11.66 o 
  -4   6  16      399.74      334.76     12.64 o 
  -3   6  16      793.43      761.84     17.51 o 
  -2   6  16      144.36      172.03      9.77 o 
  -1   6  16     1435.99     1276.27     19.67 o 
   0   6  16      189.82      175.71      8.34 o 
   1   6  16        3.65        5.61      6.39 o 
   2   6  16       38.45       26.49      7.00 o 
   3   6  16        2.45        0.00      7.19 o 
   4   6  16      177.25      176.93     12.75 o 
   5   6  16      379.68      351.73     17.63 o 
   6   6  16       61.18       70.37     23.54 o 
   7   6  16      311.50      356.93     25.06 o 
   8   6  16      226.01      208.26     19.57 o 
 -10   7  16      139.77      180.50     12.09 o 
  -9   7  16      237.19      226.33     12.75 o 
  -8   7  16      165.24      155.29     11.41 o 
  -7   7  16      299.66      394.10     16.54 o 
  -6   7  16     1629.27     1513.19     27.08 o 
  -5   7  16     1024.29      946.81     20.66 o 
  -4   7  16     1168.91     1108.00     21.96 o 
  -3   7  16     2479.14     2514.08     35.86 o 
  -2   7  16      738.40      706.07     18.62 o 
  -1   7  16      430.80      405.56     18.95 o 
   0   7  16      122.31      124.31      7.93 o 
   1   7  16      251.46      233.86     11.51 o 
   2   7  16      936.94      948.88     19.24 o 
   3   7  16     1013.15      973.37     27.13 o 
   4   7  16      280.92      304.06     17.16 o 
   5   7  16        1.50        4.32     10.17 o 
   6   7  16       14.33       44.59     11.60 o 
   7   7  16      385.55      439.76     19.57 o 
 -10   8  16        3.14        4.08     10.46 o 
  -9   8  16      275.47      273.19     13.75 o 
  -8   8  16      205.99      227.70     17.41 o 
  -7   8  16      283.40      305.34     13.68 o 
  -6   8  16      157.93      153.41     11.08 o 
  -5   8  16      120.06      100.13      9.80 o 
  -4   8  16       46.53       35.40      8.28 o 
  -3   8  16       97.90      114.05     14.39 o 
  -2   8  16      117.29      120.05      9.35 o 
  -1   8  16       11.81       15.72      7.27 o 
   0   8  16     2878.04     2878.61     37.69 o 
   1   8  16      156.03      163.20     10.24 o 
   2   8  16      199.65      187.39     10.36 o 
   3   8  16      248.71      291.18     17.67 o 
   4   8  16     1138.57     1262.76     37.53 o 
   5   8  16       31.50       64.10     13.29 o 
   6   8  16      340.81      329.24     21.67 o 
   7   8  16      296.05      277.57     18.36 o 
  -9   9  16       64.13       75.16     10.23 o 
  -8   9  16      108.98      100.75     10.68 o 
  -7   9  16      101.87      121.05     10.97 o 
  -6   9  16     1349.72     1321.28     25.90 o 
  -5   9  16       90.59      102.28     10.70 o 
  -4   9  16     1790.68     1815.19     29.89 o 
  -3   9  16        0.60        0.00      7.56 o 
  -2   9  16      412.19      432.41     14.02 o 
  -1   9  16       30.69       29.72      7.84 o 
   0   9  16      172.66      189.22     10.88 o 
   1   9  16       70.20       51.13      9.81 o 
   2   9  16       16.84       10.53      7.81 o 
   3   9  16      169.61      155.78     14.15 o 
   4   9  16      510.37      558.57     22.67 o 
   5   9  16       10.42       29.33     12.19 o 
   6   9  16       49.13      102.11     16.64 o 
   7   9  16       42.69       28.94     12.99 o 
  -9  10  16      191.42      191.81     14.10 o 
  -8  10  16      674.54      715.16     20.39 o 
  -7  10  16      133.29      101.21     10.75 o 
  -6  10  16      733.32      840.80     20.97 o 
  -5  10  16       11.47        7.11      8.07 o 
  -4  10  16      379.88      394.19     20.04 o 
  -3  10  16       21.66       32.25      8.28 o 
  -2  10  16      685.03      657.25     17.32 o 
  -1  10  16      176.83      180.23     11.01 o 
   0  10  16     2333.38     2270.16     43.83 o 
   1  10  16       81.45      123.14     11.64 o 
   2  10  16        3.87        0.00      9.95 o 
   3  10  16      352.96      309.65     17.55 o 
   4  10  16     1392.74     1496.08     36.40 o 
   5  10  16       27.65       27.64     16.44 o 
   6  10  16      359.87      336.36     22.23 o 
  -8  11  16       46.12       64.51     10.32 o 
  -7  11  16       73.72       89.85     11.36 o 
  -6  11  16      279.24      301.28     13.98 o 
  -5  11  16       24.39        5.86      8.46 o 
  -4  11  16     1301.51     1284.62     25.52 o 
  -3  11  16      423.72      417.53     15.14 o 
  -2  11  16       64.66       56.06      9.41 o 
  -1  11  16      257.83      293.94     12.75 o 
   0  11  16       24.22       40.75      8.61 o 
   1  11  16      219.76      194.61     13.16 o 
   2  11  16        8.54       20.56     11.93 o 
   3  11  16       61.33       40.91     17.10 o 
   4  11  16       90.04      128.50     14.27 o 
   5  11  16       31.75       12.42     12.15 o 
  -8  12  16      222.64      250.92     34.31 o 
  -7  12  16      143.87      156.97     14.08 o 
  -6  12  16      307.91      306.50     14.30 o 
  -5  12  16      171.41      174.55     13.69 o 
  -4  12  16        0.28       11.82      8.98 o 
  -3  12  16        2.61       11.56      8.71 o 
  -2  12  16      830.59      779.03     21.49 o 
  -1  12  16      491.66      515.51     16.24 o 
   0  12  16      581.95      604.81     20.59 o 
   1  12  16      333.51      298.74     27.77 o 
   2  12  16      178.01      195.24     16.33 o 
   3  12  16        2.22        6.19     21.74 o 
   4  12  16      486.20      503.10     28.40 o 
   5  12  16      106.63      101.87     18.49 o 
  -7  13  16       17.87        0.00      9.28 o 
  -6  13  16        0.65        4.90     12.16 o 
  -5  13  16      997.84      893.66     22.42 o 
  -4  13  16      266.54      252.66     13.51 o 
  -3  13  16      797.75      855.25     21.41 o 
  -2  13  16       78.46       85.61     10.30 o 
  -1  13  16      412.11      447.08     15.77 o 
   0  13  16      107.47      120.19     14.76 o 
   1  13  16      711.03      753.06     26.94 o 
   2  13  16       81.83      122.77     14.76 o 
   3  13  16      578.90      626.47     44.90 o 
   4  13  16        9.52        2.44     18.30 o 
  -6  14  16        1.10        0.00      9.04 o 
  -5  14  16      243.40      227.16     13.73 o 
  -4  14  16       10.50        9.34      8.97 o 
  -3  14  16      407.00      463.30     17.00 o 
  -2  14  16        0.51        5.76      9.18 o 
  -1  14  16      825.33      875.04     25.29 o 
   0  14  16       15.24        9.44     11.94 o 
   1  14  16      498.26      561.71     24.37 o 
   2  14  16        0.86        7.09     12.43 o 
   3  14  16       53.03       36.60     15.22 o 
  -4  15  16       48.62       51.97     10.14 o 
  -3  15  16      146.18      166.69     12.46 o 
  -2  15  16      122.06      109.71     12.75 o 
  -1  15  16        6.34       13.45     10.17 o 
   0  15  16       40.33       56.79     17.88 o 
   1  15  16      404.29      454.36     23.17 o 
 -11   0  17      661.66      802.51     33.10 o 
  -9   0  17      350.06      386.19     27.38 o 
  -7   0  17      987.01      942.24     36.95 o 
  -5   0  17      112.91      102.77     14.24 o 
  -3   0  17       21.05        6.09      9.63 o 
  -1   0  17     2335.11     2265.66     64.46 o 
   1   0  17       17.39       21.70      7.34 o 
   3   0  17      534.91      642.49     28.11 o 
   5   0  17       72.82       79.48     17.31 o 
   7   0  17       10.05       15.92     20.96 o 
 -11   1  17      436.50      420.12     17.96 o 
 -10   1  17       61.89       74.72     13.19 o 
  -9   1  17      405.98      356.42     19.51 o 
  -8   1  17       11.62        3.97      8.68 o 
  -7   1  17      823.14      764.26     20.32 o 
  -6   1  17      119.12      104.60      8.14 o 
  -5   1  17     4223.62     4018.55     46.34 o 
  -4   1  17      170.19      176.43      8.32 o 
  -3   1  17     1699.59     1570.50     21.42 o 
  -2   1  17       21.13       30.23      5.49 o 
  -1   1  17     1451.72     1484.57     18.96 o 
   0   1  17        5.73        5.34      4.97 o 
   1   1  17     1311.50     1287.39     17.86 o 
   2   1  17        4.79        6.81      8.76 o 
   3   1  17     5685.29     5612.22     81.76 o 
   4   1  17       32.21       50.88     10.37 o 
   5   1  17       61.67       43.75      9.99 o 
   6   1  17      250.10      284.47     15.82 o 
   7   1  17      215.55      227.07     17.23 o 
   8   1  17       12.48        0.00     10.67 o 
 -11   2  17      241.23      266.65     18.08 o 
 -10   2  17      763.29      751.88     25.65 o 
  -9   2  17       83.73       83.00     10.88 o 
  -8   2  17      187.51      157.42     11.75 o 
  -7   2  17      130.88      116.69     10.74 o 
  -6   2  17      433.94      408.98     14.50 o 
  -5   2  17     1258.40     1241.13     20.06 o 
  -4   2  17      501.84      445.01     12.05 o 
  -3   2  17     2229.20     2030.78     26.20 o 
  -2   2  17     2550.96     2345.84     26.33 o 
  -1   2  17      164.69      132.79      6.69 o 
   0   2  17      571.46      556.02     12.72 o 
   1   2  17     2152.35     2189.26     24.95 o 
   2   2  17       15.20       50.46      7.43 o 
   3   2  17       78.18       89.97     11.73 o 
   4   2  17      351.03      366.03     16.00 o 
   5   2  17      400.95      463.89     18.26 o 
   6   2  17      116.37      172.36     13.78 o 
   7   2  17       12.72        0.00     10.54 o 
   8   2  17        0.18        0.00     10.86 o 
 -10   3  17       98.00      114.57     14.30 o 
  -9   3  17       17.83        4.33      9.59 o 
  -8   3  17      242.75      281.54     14.43 o 
  -7   3  17      173.84      129.68     10.12 o 
  -6   3  17      394.86      340.91     12.93 o 
  -5   3  17      141.72      124.61      9.51 o 
  -4   3  17      213.86      237.09     11.01 o 
  -3   3  17      140.53      154.58      8.43 o 
  -2   3  17       29.80       53.54      7.16 o 
  -1   3  17        3.49        5.19      5.59 o 
   0   3  17      151.84      126.64      7.11 o 
   1   3  17      391.41      396.29     10.00 o 
   2   3  17      535.95      573.94     16.48 o 
   3   3  17      309.21      301.27     15.96 o 
   4   3  17        2.66       15.49      9.31 o 
   5   3  17        8.50       28.39     11.18 o 
   6   3  17      125.20      125.06     12.94 o 
   7   3  17        7.24       18.88     10.86 o 
   8   3  17       43.52       46.18     12.07 o 
 -10   4  17      592.05      584.65     20.11 o 
  -9   4  17      117.92      142.46     12.28 o 
  -8   4  17      393.86      388.85     16.36 o 
  -7   4  17       32.96       15.02      8.23 o 
  -6   4  17       23.82       12.74      8.23 o 
  -5   4  17        8.32        0.00      7.45 o 
  -4   4  17      131.68      143.22      9.84 o 
  -3   4  17      181.36      187.18     10.18 o 
  -2   4  17     4151.60     3938.19     46.36 o 
  -1   4  17      125.30      124.37      8.89 o 
   0   4  17       12.66        9.34      5.30 o 
   1   4  17      579.56      549.59     14.07 o 
   2   4  17        1.86        6.70     10.01 o 
   3   4  17      176.68      197.81     12.62 o 
   4   4  17      586.76      574.81     18.93 o 
   5   4  17      435.41      457.85     18.34 o 
   6   4  17      548.58      571.00     20.53 o 
   7   4  17       35.91       63.44     12.43 o 
 -10   5  17       87.09       71.56     11.75 o 
  -9   5  17      135.54      148.06     11.19 o 
  -8   5  17      829.78      830.46     23.55 o 
  -7   5  17       63.65       66.63      9.54 o 
  -6   5  17     2540.68     2489.13     36.07 o 
  -5   5  17      287.55      272.85     12.03 o 
  -4   5  17       86.56       84.02      8.98 o 
  -3   5  17       74.40       83.73      8.57 o 
  -2   5  17     1503.51     1432.47     23.97 o 
  -1   5  17       51.01       33.55      6.69 o 
   0   5  17      818.84      793.06     15.33 o 
   1   5  17       47.24       52.57      7.51 o 
   2   5  17     1103.43     1082.98     34.51 o 
   3   5  17        0.02        0.00     11.59 o 
   4   5  17      188.34      189.73     13.23 o 
   5   5  17       14.32       37.08     10.59 o 
   6   5  17      228.87      251.95     15.55 o 
   7   5  17        0.02       10.92     11.16 o 
 -10   6  17      291.08      253.01     13.44 o 
  -9   6  17       22.56       39.84      9.69 o 
  -8   6  17      457.23      479.53     16.69 o 
  -7   6  17       62.71       86.72     10.03 o 
  -6   6  17        0.07        0.00      8.33 o 
  -5   6  17        1.97        5.34      7.80 o 
  -4   6  17      810.16      788.21     18.52 o 
  -3   6  17      239.29      234.97     11.19 o 
  -2   6  17     1806.21     1671.69     26.70 o 
  -1   6  17      729.85      621.86     29.40 o 
   0   6  17      531.11      505.30     12.69 o 
   1   6  17       19.62       45.26      7.76 o 
   2   6  17       12.89       16.90      8.14 o 
   3   6  17       78.72       91.35     22.98 o 
   4   6  17      165.48      146.32     13.10 o 
   5   6  17       14.20       16.17     12.03 o 
   6   6  17        6.14       11.32     11.28 o 
   7   6  17       16.83       21.01     11.40 o 
  -9   7  17      317.25      319.41     17.75 o 
  -8   7  17     1110.96     1289.94     26.46 o 
  -7   7  17      378.43      385.79     15.09 o 
  -6   7  17      338.74      332.08     13.71 o 
  -5   7  17      600.81      624.05     19.27 o 
  -4   7  17      848.97      817.67     19.02 o 
  -3   7  17      223.76      225.35     11.06 o 
  -2   7  17       78.67      106.03      8.94 o 
  -1   7  17      395.71      383.97     12.87 o 
   0   7  17        4.51        4.48      7.65 o 
   1   7  17     1258.36     1216.59     23.81 o 
   2   7  17      295.29      317.67     19.27 o 
   3   7  17      236.92      269.88     16.12 o 
   4   7  17      226.78      231.85     16.50 o 
   5   7  17      409.77      463.02     21.41 o 
   6   7  17      610.97      607.39     21.42 o 
   7   7  17      171.81      200.00     23.59 o 
  -9   8  17      579.47      613.27     18.91 o 
  -8   8  17      179.84      171.44     12.08 o 
  -7   8  17        6.12        0.00      8.63 o 
  -6   8  17       11.37        3.05      8.16 o 
  -5   8  17      603.15      702.85     18.67 o 
  -4   8  17      298.07      291.03     12.87 o 
  -3   8  17      511.32      496.48     15.14 o 
  -2   8  17      769.07      687.98     17.23 o 
  -1   8  17     2597.19     2641.00     36.45 o 
   0   8  17      139.45      165.54     10.42 o 
   1   8  17       21.18       35.21      9.34 o 
   2   8  17      297.62      330.45     12.78 o 
   3   8  17      368.59      361.19     18.60 o 
   4   8  17       53.34       81.04     20.82 o 
   5   8  17      449.58      504.79     30.49 o 
   6   8  17      103.93       93.28     14.29 o 
  -9   9  17       56.03       51.17     15.65 o 
  -8   9  17       22.02       32.51     10.30 o 
  -7   9  17      998.23      940.86     22.63 o 
  -6   9  17      158.79      176.44     11.75 o 
  -5   9  17      823.30      801.52     20.16 o 
  -4   9  17        1.33        0.00      7.74 o 
  -3   9  17        0.29        0.41      7.56 o 
  -2   9  17      241.80      293.38     12.71 o 
  -1   9  17      312.43      323.56     12.83 o 
   0   9  17       33.05       31.99      8.77 o 
   1   9  17      138.16      125.34     12.11 o 
   2   9  17       46.72       67.70     10.23 o 
   3   9  17      298.27      328.18     21.07 o 
   4   9  17       10.05       20.60     14.24 o 
   5   9  17      636.04      664.81     25.20 o 
   6   9  17        0.10       19.15     12.55 o 
  -8  10  17       24.36       15.32      9.25 o 
  -7  10  17        8.39        8.34      8.88 o 
  -6  10  17       47.68       79.49      9.85 o 
  -5  10  17      758.66      856.53     21.36 o 
  -4  10  17       11.91       22.51      8.65 o 
  -3  10  17      662.18      668.71     22.78 o 
  -2  10  17      134.39      141.57     10.18 o 
  -1  10  17      680.74      670.14     17.68 o 
   0  10  17       84.01       78.75     11.42 o 
   1  10  17       69.00       63.35     10.66 o 
   2  10  17      467.74      538.73     23.32 o 
   3  10  17       42.65       29.50     15.83 o 
   4  10  17        0.80        0.00     11.57 o 
   5  10  17       44.18       51.90     13.53 o 
  -7  11  17      446.82      453.31     17.18 o 
  -6  11  17      228.09      262.39     13.51 o 
  -5  11  17      378.44      361.63     14.99 o 
  -4  11  17       60.82       78.42      9.96 o 
  -3  11  17      133.58      137.57     10.86 o 
  -2  11  17      104.28       82.34      9.96 o 
  -1  11  17      927.09      925.69     21.12 o 
   0  11  17      206.10      201.43     13.72 o 
   1  11  17      918.93      851.89     23.42 o 
   2  11  17       15.29       27.52     12.40 o 
   3  11  17      137.89      138.83     19.57 o 
   4  11  17       49.18       33.36     16.70 o 
   5  11  17      474.34      475.53     22.27 o 
  -7  12  17      276.64      312.68     15.04 o 
  -6  12  17        0.33        0.00      8.85 o 
  -5  12  17       66.27       77.00      9.97 o 
  -4  12  17      150.69      176.88     12.37 o 
  -3  12  17      705.12      801.67     20.71 o 
  -2  12  17      243.97      253.85     13.03 o 
  -1  12  17      151.45      175.52     14.16 o 
   0  12  17        6.20       16.98     10.32 o 
   1  12  17       37.16       55.05     12.95 o 
   2  12  17       43.07       36.20     12.70 o 
   3  12  17       21.36        8.29     15.23 o 
   4  12  17      498.21      566.39     30.72 o 
  -6  13  17      355.30      346.76     15.69 o 
  -5  13  17       10.22       26.34      9.28 o 
  -4  13  17       81.74       73.36     10.70 o 
  -3  13  17       18.85       27.83     10.59 o 
  -2  13  17       51.88       80.33     10.25 o 
  -1  13  17      129.65      157.91     11.36 o 
   0  13  17      379.93      345.46     20.30 o 
   1  13  17      445.14      471.06     22.99 o 
   2  13  17      243.68      245.15     17.88 o 
   3  13  17        0.29        0.00     14.93 o 
  -4  14  17      120.33      151.62     12.43 o 
  -3  14  17        2.41        3.87      9.43 o 
  -2  14  17     1495.09     1496.55     29.15 o 
  -1  14  17        0.05        0.29     10.29 o 
   0  14  17        1.18       13.01     15.17 o 
   1  14  17       69.68       94.39     15.14 o 
 -10   0  18       17.14       44.48     14.24 o 
  -8   0  18      139.23      107.51     15.67 o 
  -6   0  18      572.23      600.61     20.02 o 
  -4   0  18     7260.18     6892.51    114.15 o 
  -2   0  18     2000.48     1922.85     31.14 o 
   0   0  18        5.58       11.00      7.60 o 
   2   0  18     2859.20     2912.93     62.56 o 
   4   0  18      932.22      995.05     35.31 o 
   6   0  18       28.79       14.40     35.09 o 
 -10   1  18      226.71      194.32     13.85 o 
  -9   1  18      142.41      136.01     14.41 o 
  -8   1  18     1023.48      967.93     24.02 o 
  -7   1  18      180.16      160.08     10.41 o 
  -6   1  18      194.74      189.59     10.58 o 
  -5   1  18       22.62       31.38      6.96 o 
  -4   1  18      336.94      406.44     11.31 o 
  -3   1  18      188.48      180.15      8.41 o 
  -2   1  18      750.85      815.29     16.39 o 
  -1   1  18     1539.46     1550.13     21.47 o 
   0   1  18       81.50       85.34      6.30 o 
   1   1  18      662.74      630.38     13.69 o 
   2   1  18     1223.60     1188.32     25.89 o 
   3   1  18       42.07       90.13     10.99 o 
   4   1  18      757.19      674.00     30.68 o 
   5   1  18      116.39      129.26     12.19 o 
   6   1  18      792.91      822.90     24.29 o 
   7   1  18      185.18      233.30     23.33 o 
 -10   2  18        3.13        0.00     12.11 o 
  -9   2  18       10.51        2.75     11.25 o 
  -8   2  18       58.31       45.19      9.78 o 
  -7   2  18       92.95      111.53     11.08 o 
  -6   2  18      455.00      439.61     15.98 o 
  -5   2  18      606.92      570.63     18.31 o 
  -4   2  18     2206.57     2021.57     24.96 o 
  -3   2  18       49.44       57.57      6.77 o 
  -2   2  18      458.02      441.33     11.04 o 
  -1   2  18      196.70      176.31      8.22 o 
   0   2  18      554.69      517.93     10.70 o 
   1   2  18      169.66      185.54      9.98 o 
   2   2  18     3039.76     2967.89     44.77 o 
   3   2  18        1.91        1.84      9.40 o 
   4   2  18      166.26      201.09     20.38 o 
   5   2  18       88.38       94.93     12.12 o 
   6   2  18       24.58       32.02     10.70 o 
   7   2  18       46.22       60.21     11.94 o 
 -10   3  18       89.22       69.97     13.06 o 
  -9   3  18      506.23      556.01     19.31 o 
  -8   3  18      553.49      526.84     18.18 o 
  -7   3  18      714.45      654.96     19.76 o 
  -6   3  18       96.06      116.99      9.95 o 
  -5   3  18       43.44       34.99      8.20 o 
  -4   3  18      982.51     1089.42     21.30 o 
  -3   3  18      170.64      211.21      9.32 o 
  -2   3  18      219.53      251.73      9.23 o 
  -1   3  18     3300.92     3174.09     42.95 o 
   0   3  18       74.11       67.36      7.02 o 
   1   3  18      582.59      580.35     18.01 o 
   2   3  18       24.98       61.21      9.81 o 
   3   3  18      213.23      255.64     14.06 o 
   4   3  18      464.37      508.53     18.62 o 
   5   3  18      452.83      487.37     18.99 o 
   6   3  18      206.89      202.17     14.95 o 
   7   3  18      557.58      558.78     21.63 o 
 -10   4  18        6.01       16.68      9.84 o 
  -9   4  18      480.78      488.05     18.51 o 
  -8   4  18        5.92        2.61     10.84 o 
  -7   4  18     1618.74     1628.28     28.50 o 
  -6   4  18        1.78        6.54      8.23 o 
  -5   4  18     1969.22     1946.88     30.50 o 
  -4   4  18      238.89      228.45     11.28 o 
  -3   4  18      187.84      200.09     10.74 o 
  -2   4  18      235.34      228.51      9.72 o 
  -1   4  18      131.05      157.65      7.84 o 
   0   4  18        0.26        0.00      5.54 o 
   1   4  18     1726.53     1731.52     27.03 o 
   2   4  18      135.26      124.78     10.17 o 
   3   4  18       66.93       81.67     10.81 o 
   4   4  18        8.57        8.33      9.30 o 
   5   4  18     1216.59     1243.13     29.06 o 
   6   4  18        9.16       15.92     11.04 o 
   7   4  18       56.23       49.89     15.67 o 
  -9   5  18      113.99      126.57     12.38 o 
  -8   5  18      155.73      148.52     11.48 o 
  -7   5  18       95.53       76.58     12.41 o 
  -6   5  18       84.08       96.88     10.21 o 
  -5   5  18      387.79      325.18     13.11 o 
  -4   5  18       62.24       67.18      8.47 o 
  -3   5  18     1199.54     1256.55     31.14 o 
  -2   5  18      431.12      367.80     18.40 o 
  -1   5  18     2262.95     2116.93     27.77 o 
   0   5  18       58.09       75.50      7.23 o 
   1   5  18     1884.60     1847.17     54.02 o 
   2   5  18      694.40      662.71     18.82 o 
   3   5  18      147.89      132.57     13.81 o 
   4   5  18       48.15       52.16     10.57 o 
   5   5  18      232.87      261.13     15.90 o 
   6   5  18       18.94       21.46     11.89 o 
  -9   6  18      477.89      531.42     19.71 o 
  -8   6  18      173.65      183.69     12.17 o 
  -7   6  18      578.15      594.18     17.75 o 
  -6   6  18      731.64      734.67     19.18 o 
  -5   6  18     1707.81     1659.47     28.49 o 
  -4   6  18       74.33       61.54      8.69 o 
  -3   6  18       81.85       88.13      8.93 o 
  -2   6  18      160.76      172.22     10.20 o 
  -1   6  18      187.91      157.62      9.98 o 
   0   6  18      616.90      622.41     16.92 o 
   1   6  18      579.10      620.30     16.06 o 
   2   6  18       21.16       22.54      8.39 o 
   3   6  18      376.23      370.71     18.51 o 
   4   6  18       19.57       13.25     12.12 o 
   5   6  18      130.18      155.62     15.31 o 
   6   6  18       42.95       56.47     12.01 o 
  -9   7  18      328.51      314.48     14.96 o 
  -8   7  18       20.27       24.25      9.57 o 
  -7   7  18      252.97      204.25     12.25 o 
  -6   7  18       92.88       98.44     10.45 o 
  -5   7  18       36.24       23.99     12.71 o 
  -4   7  18        0.14        0.00      7.71 o 
  -3   7  18        1.32        9.74      7.41 o 
  -2   7  18      938.75      918.42     19.95 o 
  -1   7  18      712.48      742.26     17.85 o 
   0   7  18     2040.34     1974.49     34.48 o 
   1   7  18      247.77      232.55     11.31 o 
   2   7  18     1087.38     1024.55     23.84 o 
   3   7  18      210.79      160.84     14.55 o 
   4   7  18      529.92      577.99     23.29 o 
   5   7  18      107.72      108.77     15.03 o 
   6   7  18      357.04      379.87     20.78 o 
  -8   8  18        8.23       19.99      9.86 o 
  -7   8  18        0.19        0.00      8.40 o 
  -6   8  18        2.29        0.00      8.42 o 
  -5   8  18      566.53      581.24     17.33 o 
  -4   8  18     1187.27     1168.26     28.69 o 
  -3   8  18      282.51      309.09     12.87 o 
  -2   8  18      205.79      191.94     10.74 o 
  -1   8  18        0.04       14.77     10.52 o 
   0   8  18      372.55      393.52     15.81 o 
   1   8  18       40.56       52.30      9.87 o 
   2   8  18     1150.24     1095.41     25.13 o 
   3   8  18       55.09       73.67     13.12 o 
   4   8  18      228.03      240.58     17.06 o 
   5   8  18        0.15        0.00     11.47 o 
  -8   9  18      441.25      448.03     16.86 o 
  -7   9  18       97.38      144.29     11.66 o 
  -6   9  18      102.42      162.97     11.59 o 
  -5   9  18       16.88       33.31      8.81 o 
  -4   9  18      174.95      198.89     11.69 o 
  -3   9  18       12.34       24.39      8.50 o 
  -2   9  18      168.36      176.19     11.08 o 
  -1   9  18      522.38      530.29     17.20 o 
   0   9  18     1282.65     1276.51     27.86 o 
   1   9  18       15.43       24.93     10.05 o 
   2   9  18       46.00       42.39     12.35 o 
   3   9  18        1.82        0.00     11.07 o 
   4   9  18      162.36      162.00     22.18 o 
   5   9  18        1.21        0.00     12.56 o 
  -7  10  18      159.04      157.41     12.01 o 
  -6  10  18        7.64       18.18      8.68 o 
  -5  10  18       17.60       38.12      9.38 o 
  -4  10  18     1375.58     1317.23     26.24 o 
  -3  10  18       69.39       62.79      9.36 o 
  -2  10  18       41.55       51.76      8.87 o 
  -1  10  18       29.10       15.73      8.25 o 
   0  10  18      828.66      822.46     23.05 o 
   1  10  18        0.08        7.90      9.20 o 
   2  10  18      292.18      273.42     22.67 o 
   3  10  18       88.65       91.29     19.82 o 
   4  10  18      145.72      291.73     24.85 o 
  -7  11  18      134.25      153.66     12.11 o 
  -6  11  18      246.75      280.38     14.31 o 
  -5  11  18        0.21        0.00      8.98 o 
  -4  11  18      550.60      532.28     18.96 o 
  -3  11  18        1.94        6.86      8.53 o 
  -2  11  18      542.99      588.42     17.89 o 
  -1  11  18      651.82      672.07     18.39 o 
   0  11  18      192.33      188.13     16.18 o 
   1  11  18      171.96      158.88     13.02 o 
   2  11  18       53.82       40.85     16.62 o 
   3  11  18      208.22      272.18     23.88 o 
   4  11  18       37.98       21.97     17.25 o 
  -6  12  18       28.70       39.85      9.84 o 
  -5  12  18      197.84      194.05     12.67 o 
  -4  12  18      164.71      142.67     11.51 o 
  -3  12  18       90.33       77.31      9.98 o 
  -2  12  18      344.91      356.87     15.03 o 
  -1  12  18      112.15      126.02     18.00 o 
   0  12  18       56.64       38.00     10.83 o 
   1  12  18       30.91       35.68     13.30 o 
   2  12  18      178.14      173.46     28.05 o 
   3  12  18       36.84       65.44     47.04 o 
  -4  13  18       53.44       79.98     10.56 o 
  -3  13  18      244.44      277.93     13.94 o 
  -2  13  18      124.72      160.39     12.09 o 
  -1  13  18      687.93      737.84     23.31 o 
   0  13  18       51.99       81.26     18.46 o 
   1  13  18      195.73      223.05     19.43 o 
  -9   0  19      596.34      654.04     32.33 o 
  -7   0  19      585.67      587.77     40.73 o 
  -5   0  19      679.06      666.75     21.01 o 
  -3   0  19      601.13      640.32     20.76 o 
  -1   0  19     1371.37     1295.47     25.09 o 
   1   0  19      580.92      611.40     26.64 o 
   3   0  19       99.71      108.83     16.06 o 
   5   0  19      249.73      334.01     24.05 o 
  -9   1  19      123.46      100.36     11.52 o 
  -8   1  19        0.64        0.00      8.67 o 
  -7   1  19      151.52      180.16     13.58 o 
  -6   1  19       59.10       72.68      9.39 o 
  -5   1  19       14.31       18.39      6.71 o 
  -4   1  19      253.12      273.57     10.56 o 
  -3   1  19     3308.96     3276.82     34.66 o 
  -2   1  19      161.99      187.74      8.57 o 
  -1   1  19      608.63      554.59     12.34 o 
   0   1  19       25.31       32.32      6.11 o 
   1   1  19       39.29       43.24      8.01 o 
   2   1  19        1.87        3.61     11.67 o 
   3   1  19     1632.94     1628.50     32.37 o 
   4   1  19        3.86        0.00     13.47 o 
   5   1  19     1053.26     1179.31     28.78 o 
   6   1  19       33.97       32.12     11.07 o 
  -9   2  19      237.79      243.34     14.57 o 
  -8   2  19      229.08      268.63     14.53 o 
  -7   2  19      848.93      900.23     20.63 o 
  -6   2  19       86.82       80.89      9.03 o 
  -5   2  19       48.74       49.01      7.86 o 
  -4   2  19       48.80       54.39      7.04 o 
  -3   2  19       57.87       50.60      7.00 o 
  -2   2  19      450.15      445.88     11.42 o 
  -1   2  19      578.68      559.57     12.36 o 
   0   2  19      725.49      711.00     22.05 o 
   1   2  19      266.41      273.16     11.80 o 
   2   2  19       91.92      131.82     11.79 o 
   3   2  19       41.38       50.60     13.10 o 
   4   2  19      128.58      147.87     13.13 o 
   5   2  19      355.32      414.68     18.29 o 
   6   2  19      259.76      267.70     15.91 o 
  -9   3  19      127.19      101.83     13.87 o 
  -8   3  19      177.73      168.85     12.75 o 
  -7   3  19       11.67       21.25      9.17 o 
  -6   3  19      164.53      146.03     11.49 o 
  -5   3  19       68.17       65.74      8.60 o 
  -4   3  19       57.64       50.31      8.41 o 
  -3   3  19      624.46      573.69     13.08 o 
  -2   3  19     2022.90     1942.26     35.56 o 
  -1   3  19       35.14       58.25      6.77 o 
   0   3  19      193.65      186.24      8.86 o 
   1   3  19       58.03       58.11      9.05 o 
   2   3  19      733.07      749.35     24.71 o 
   3   3  19      254.99      269.22     14.82 o 
   4   3  19      293.60      302.00     17.23 o 
   5   3  19      637.98      675.23     22.09 o 
   6   3  19      256.15      256.51     15.80 o 
  -9   4  19       17.40       32.29     11.26 o 
  -8   4  19      299.23      367.88     18.72 o 
  -7   4  19       29.82       12.67      9.74 o 
  -6   4  19      650.49      624.52     21.03 o 
  -5   4  19       47.05       51.89      8.59 o 
  -4   4  19       40.81       43.39      8.58 o 
  -3   4  19       69.03       65.45      9.00 o 
  -2   4  19     1064.55      878.86     24.21 o 
  -1   4  19        6.35        0.00      6.55 o 
   0   4  19      910.27      872.73     16.82 o 
   1   4  19      157.73      185.69     11.71 o 
   2   4  19      876.98      879.18     26.35 o 
   3   4  19       19.24       11.07     11.50 o 
   4   4  19       60.89       59.48     11.80 o 
   5   4  19       36.67       44.06     11.58 o 
   6   4  19      431.83      488.71     35.81 o 
  -9   5  19       49.53       60.35     11.43 o 
  -8   5  19      671.11      653.70     29.19 o 
  -7   5  19        0.06        4.29      8.59 o 
  -6   5  19      545.21      567.92     17.08 o 
  -5   5  19        4.43        9.64      8.37 o 
  -4   5  19      240.77      282.83     12.46 o 
  -3   5  19      115.95      150.60     10.79 o 
  -2   5  19      997.17      922.63     19.68 o 
  -1   5  19      225.73      199.86     10.47 o 
   0   5  19        5.40        5.61      6.92 o 
   1   5  19       22.42       48.96      9.14 o 
   2   5  19      209.07      225.09     15.53 o 
   3   5  19      654.59      632.79     24.40 o 
   4   5  19      592.32      630.51     27.79 o 
   5   5  19        3.19        2.56     12.13 o 
   6   5  19      192.45      213.12     16.19 o 
  -9   6  19      189.69      197.68     16.54 o 
  -8   6  19      103.83      110.25     12.43 o 
  -7   6  19      421.56      438.59     16.06 o 
  -6   6  19      304.41      273.94     13.09 o 
  -5   6  19       25.30       18.57      8.34 o 
  -4   6  19      405.20      409.53     14.29 o 
  -3   6  19      228.91      212.55     11.05 o 
  -2   6  19      328.92      319.93     13.28 o 
  -1   6  19      426.71      409.50     13.74 o 
   0   6  19       56.80       53.01      9.35 o 
   1   6  19      353.08      371.01     15.10 o 
   2   6  19     1099.08     1057.85     27.55 o 
   3   6  19      107.24      124.49     14.57 o 
   4   6  19      333.88      339.59     19.58 o 
   5   6  19        1.01       16.01     12.97 o 
  -8   7  19      496.28      499.93     17.38 o 
  -7   7  19       33.95       57.59      9.80 o 
  -6   7  19       81.85       99.17     10.43 o 
  -5   7  19       54.96       82.27      9.84 o 
  -4   7  19      572.90      601.06     17.21 o 
  -3   7  19      496.86      502.79     15.79 o 
  -2   7  19      748.79      756.86     18.48 o 
  -1   7  19      189.23      164.21     10.47 o 
   0   7  19       19.97       19.29      9.25 o 
   1   7  19       20.29       20.77     10.57 o 
   2   7  19      702.22      766.04     21.27 o 
   3   7  19     2027.91     2001.64     43.45 o 
   4   7  19       27.84       19.93     12.75 o 
   5   7  19      210.12      226.17     17.63 o 
  -8   8  19       44.85       68.33     10.59 o 
  -7   8  19      666.05      745.45     20.55 o 
  -6   8  19       16.45       26.59      9.48 o 
  -5   8  19       95.28       90.91      9.94 o 
  -4   8  19      437.33      431.56     15.26 o 
  -3   8  19       23.80       28.66     10.17 o 
  -2   8  19       11.31       13.30      7.88 o 
  -1   8  19      159.62      178.61     10.96 o 
   0   8  19       57.41       45.27     10.01 o 
   1   8  19      516.85      553.67     18.59 o 
   2   8  19      295.43      305.55     17.73 o 
   3   8  19      429.48      480.68     42.28 o 
   4   8  19      159.78      208.77     17.07 o 
  -7   9  19       82.92      128.90     14.66 o 
  -6   9  19       13.65        2.23      8.91 o 
  -5   9  19        6.54       14.53      8.69 o 
  -4   9  19      119.20      141.28     10.69 o 
  -3   9  19      657.80      691.32     18.84 o 
  -2   9  19       93.54       96.07      9.76 o 
  -1   9  19      132.30      128.51     10.33 o 
   0   9  19       18.59       26.30      9.69 o 
   1   9  19       73.89       67.41     11.08 o 
   2   9  19      331.04      385.68     19.46 o 
   3   9  19      568.47      617.01     33.89 o 
   4   9  19       51.12       49.36     13.77 o 
  -6  10  19       99.71       76.14     10.28 o 
  -5  10  19      227.02      194.90     12.39 o 
  -4  10  19       53.94       55.93      9.78 o 
  -3  10  19       34.59       45.84      9.14 o 
  -2  10  19      130.69      137.88     14.83 o 
  -1  10  19      675.90      707.92     21.78 o 
   0  10  19       12.07       13.53     11.97 o 
   1  10  19      368.81      390.97     17.12 o 
   2  10  19      102.65      128.74     19.43 o 
   3  10  19      121.28      158.22     20.49 o 
  -6  11  19       26.86       27.12     23.05 o 
  -5  11  19      220.09      243.92     13.46 o 
  -4  11  19        1.45        9.28      8.60 o 
  -3  11  19      707.41      730.86     19.94 o 
  -2  11  19       63.01       42.46      9.14 o 
  -1  11  19       35.66       48.13     11.09 o 
   0  11  19       19.42       28.86     11.33 o 
   1  11  19       10.74        9.77     15.10 o 
   2  11  19        9.65       22.52     21.59 o 
  -4  12  19      126.67      174.31     12.24 o 
  -3  12  19        1.89        0.00      8.58 o 
  -2  12  19      138.13      170.66     12.02 o 
  -1  12  19      265.27      292.73     16.23 o 
   0  12  19      337.43      349.46     17.12 o 
   1  12  19      419.04      434.16     23.01 o 
  -8   0  20      807.03      874.83     33.79 o 
  -6   0  20       49.50       53.81     14.06 o 
  -4   0  20       10.20       23.16     11.28 o 
  -2   0  20     1336.80     1302.58     29.78 o 
   0   0  20      106.00      118.83     15.81 o 
   2   0  20      288.36      268.11     20.80 o 
   4   0  20      834.72      878.03     34.62 o 
  -9   1  20        7.63        9.63     11.06 o 
  -8   1  20      154.39      193.69     13.56 o 
  -7   1  20       50.13       60.83     10.69 o 
  -6   1  20      617.76      638.04     17.19 o 
  -5   1  20       69.59       78.56      8.88 o 
  -4   1  20      361.16      346.64     11.49 o 
  -3   1  20      221.04      251.03     10.38 o 
  -2   1  20     1121.02      963.41     18.01 o 
  -1   1  20      133.14      150.08      8.06 o 
   0   1  20      516.77      559.72     14.90 o 
   1   1  20        5.58        0.00      8.35 o 
   2   1  20      323.67      313.37     15.17 o 
   3   1  20        5.93        5.57     10.64 o 
   4   1  20       50.77       74.98     11.70 o 
   5   1  20        0.13        0.00      9.79 o 
  -9   2  20      244.97      256.98     15.02 o 
  -8   2  20      202.16      195.96     13.75 o 
  -7   2  20      476.29      424.43     14.96 o 
  -6   2  20      145.41      126.45     10.10 o 
  -5   2  20       25.36       32.23      8.02 o 
  -4   2  20      558.82      501.89     15.21 o 
  -3   2  20        3.45       17.97      6.56 o 
  -2   2  20      821.62      775.70     15.09 o 
  -1   2  20       79.62       92.26      7.27 o 
   0   2  20       48.09       62.72      9.18 o 
   1   2  20        3.59       21.17     10.13 o 
   2   2  20       20.88        0.09      9.96 o 
   3   2  20      191.14      206.32     16.56 o 
   4   2  20      728.54      750.06     22.82 o 
   5   2  20       57.89       72.98     12.39 o 
  -8   3  20       22.17       37.56     11.92 o 
  -7   3  20      234.84      246.36     14.04 o 
  -6   3  20      386.53      417.78     16.45 o 
  -5   3  20      505.59      479.51     15.14 o 
  -4   3  20       22.18        0.99      7.06 o 
  -3   3  20        4.22        1.21      8.89 o 
  -2   3  20        0.22        9.49      7.45 o 
  -1   3  20        8.07        1.86      6.08 o 
   0   3  20      392.41      409.13     13.41 o 
   1   3  20      463.82      449.72     17.55 o 
   2   3  20      754.47      761.50     25.14 o 
   3   3  20      646.22      658.15     24.06 o 
   4   3  20       62.95       86.54     12.18 o 
   5   3  20        1.22        0.00     14.89 o 
  -8   4  20        1.15       11.76     15.59 o 
  -7   4  20      697.63      679.15     23.87 o 
  -6   4  20        0.13        5.44      8.78 o 
  -5   4  20        9.65        1.46      7.82 o 
  -4   4  20        1.28        7.53      9.91 o 
  -3   4  20     1033.39     1015.12     23.91 o 
  -2   4  20       61.22       74.34      8.75 o 
  -1   4  20       90.30      103.10      7.43 o 
   0   4  20       72.51       62.03      8.43 o 
   1   4  20      249.08      243.10     12.90 o 
   2   4  20       95.34       99.25     12.99 o 
   3   4  20      548.17      583.69     37.03 o 
   4   4  20       22.42       18.05     12.01 o 
   5   4  20      548.57      597.96     24.90 o 
  -8   5  20        1.22        7.69      9.58 o 
  -7   5  20       24.18       36.53     10.03 o 
  -6   5  20       34.05       32.99      8.99 o 
  -5   5  20      490.14      447.11     15.28 o 
  -4   5  20      197.69      199.87     11.33 o 
  -3   5  20        7.67       13.86      7.73 o 
  -2   5  20       16.45       39.29      8.31 o 
  -1   5  20        4.80        7.91      6.98 o 
   0   5  20      144.54      133.19      9.82 o 
   1   5  20      317.04      296.83     13.99 o 
   2   5  20      156.96      190.28     15.24 o 
   3   5  20      793.11      813.10     50.90 o 
   4   5  20       50.33       48.58     12.68 o 
   5   5  20        0.44        0.00     11.47 o 
  -8   6  20        2.45        5.18      9.80 o 
  -7   6  20      348.85      382.56     15.34 o 
  -6   6  20       33.79       28.27      9.07 o 
  -5   6  20       12.95       14.39      8.44 o 
  -4   6  20        1.93        3.88      7.92 o 
  -3   6  20     1043.91     1008.75     24.42 o 
  -2   6  20      202.04      222.11     11.63 o 
  -1   6  20      640.21      683.62     17.55 o 
   0   6  20      210.22      217.48     12.88 o 
   1   6  20      399.34      355.74     15.10 o 
   2   6  20       16.54       11.43     10.08 o 
   3   6  20       10.40        7.89     11.35 o 
   4   6  20      385.17      374.04     20.33 o 
  -7   7  20       10.30       16.66     11.56 o 
  -6   7  20      164.70      183.40     12.08 o 
  -5   7  20      703.56      683.50     19.01 o 
  -4   7  20       17.91       18.93     12.62 o 
  -3   7  20      137.27      114.18     10.06 o 
  -2   7  20      294.55      312.96     13.00 o 
  -1   7  20       55.98       57.11     10.83 o 
   0   7  20      269.32      219.57     13.15 o 
   1   7  20      185.10      176.23     14.94 o 
   2   7  20      301.38      305.90     18.08 o 
   3   7  20      262.83      333.05     18.88 o 
   4   7  20      257.69      315.60     21.81 o 
  -7   8  20       18.02       25.55      9.25 o 
  -6   8  20      199.72      189.50     12.26 o 
  -5   8  20       64.22       63.52      9.66 o 
  -4   8  20      280.70      309.96     13.75 o 
  -3   8  20       21.55       35.00      8.69 o 
  -2   8  20       88.29      137.21     11.33 o 
  -1   8  20      468.44      498.17     18.24 o 
   0   8  20      274.53      299.50     15.16 o 
   1   8  20        1.81       32.37     15.82 o 
   2   8  20      263.20      285.50     24.35 o 
   3   8  20        0.24        0.00     15.25 o 
  -6   9  20      324.18      387.43     17.08 o 
  -5   9  20      111.12       83.01     10.91 o 
  -4   9  20      709.71      795.56     23.79 o 
  -3   9  20        3.83        4.74      8.28 o 
  -2   9  20      101.87      115.80     10.28 o 
  -1   9  20       10.16        7.00      9.74 o 
   0   9  20      435.61      402.18     17.08 o 
   1   9  20      627.48      751.22     26.10 o 
   2   9  20      377.27      381.91     20.20 o 
   3   9  20       87.32      122.95     40.57 o 
  -5  10  20       15.63       19.93     12.10 o 
  -4  10  20       14.80       16.02     11.44 o 
  -3  10  20        0.04        6.84      8.37 o 
  -2  10  20      523.87      574.28     17.58 o 
  -1  10  20        3.53        2.43      9.66 o 
   0  10  20      427.58      478.80     18.50 o 
   1  10  20        1.67        0.00     16.62 o 
   2  10  20        0.31        0.00     16.06 o 
  -4  11  20      163.89      199.49     12.49 o 
  -3  11  20      242.73      253.78     13.40 o 
  -2  11  20        1.90       25.47      9.04 o 
  -1  11  20        9.12       10.54      9.88 o 
   0  11  20      247.05      321.20     18.12 o 
  -7   0  21      125.49      106.69     16.72 o 
  -5   0  21       27.91       24.09     12.97 o 
  -3   0  21     2163.94     2218.86     42.26 o 
  -1   0  21       76.52       77.68     14.51 o 
   1   0  21      221.39      196.32     33.22 o 
   3   0  21       33.26       23.62     14.69 o 
  -8   1  21       26.04       10.74      9.96 o 
  -7   1  21      369.00      367.86     16.51 o 
  -6   1  21        2.17       13.85      9.20 o 
  -5   1  21        2.58        6.81      7.50 o 
  -4   1  21       40.17       58.65      8.62 o 
  -3   1  21      546.10      550.62     14.43 o 
  -2   1  21      121.13      146.47      9.23 o 
  -1   1  21      210.84      189.17      9.35 o 
   0   1  21       19.86       52.85     10.82 o 
   1   1  21      498.26      479.72     19.91 o 
   2   1  21       77.55       90.66     12.92 o 
   3   1  21      114.51      117.13     12.48 o 
   4   1  21       17.49        9.74     15.67 o 
  -8   2  21       32.51       26.73     10.66 o 
  -7   2  21        0.23        0.00      9.11 o 
  -6   2  21        0.25        0.56      7.66 o 
  -5   2  21      101.64      112.13      9.61 o 
  -4   2  21      227.11      259.49     11.84 o 
  -3   2  21     1841.17     1788.84     28.81 o 
  -2   2  21      135.46      139.99      8.89 o 
  -1   2  21       98.48      118.94      8.65 o 
   0   2  21        5.62        0.00      7.93 o 
   1   2  21      543.91      512.47     20.99 o 
   2   2  21       50.63       51.95     12.23 o 
   3   2  21      247.84      217.19     16.23 o 
   4   2  21       32.95       42.93     17.73 o 
  -8   3  21      296.98      314.52     16.24 o 
  -7   3  21        5.92       18.73      8.47 o 
  -6   3  21      195.39      170.85     13.22 o 
  -5   3  21        0.86       15.17      7.97 o 
  -4   3  21        8.35       13.51      7.69 o 
  -3   3  21        6.08       10.61      7.85 o 
  -2   3  21        4.46        5.98      7.28 o 
  -1   3  21        1.05        6.64      7.43 o 
   0   3  21      359.27      399.62     18.76 o 
   1   3  21      263.74      269.86     16.72 o 
   2   3  21       24.40       47.20     11.59 o 
   3   3  21       37.56       47.55     16.32 o 
   4   3  21       40.63       39.18     15.52 o 
  -7   4  21       62.61       76.07     12.56 o 
  -6   4  21        6.91        8.43     10.14 o 
  -5   4  21       69.37       78.79     11.30 o 
  -4   4  21      479.72      497.96     15.76 o 
  -3   4  21      154.64      189.86     11.30 o 
  -2   4  21      184.91      193.54     10.08 o 
  -1   4  21       17.76       17.99      8.06 o 
   0   4  21        5.52        9.20      8.72 o 
   1   4  21      116.07      121.48     13.39 o 
   2   4  21      497.60      464.18     20.84 o 
   3   4  21        5.72        1.13     11.05 o 
   4   4  21      333.57      331.73     19.66 o 
  -7   5  21       31.12       39.73     10.25 o 
  -6   5  21      455.30      420.29     17.01 o 
  -5   5  21       27.98       41.03     10.43 o 
  -4   5  21       70.77       45.91      9.66 o 
  -3   5  21       46.21       63.57      9.02 o 
  -2   5  21      500.80      511.93     14.35 o 
  -1   5  21      266.37      303.42     14.81 o 
   0   5  21      787.21      820.29     25.76 o 
   1   5  21      221.20      232.08     22.41 o 
   2   5  21      436.14      439.59     24.04 o 
   3   5  21       23.35       45.87     12.34 o 
  -7   6  21        2.80        1.93      9.28 o 
  -6   6  21       24.69       52.06      9.85 o 
  -5   6  21       25.09       47.27     10.25 o 
  -4   6  21      253.16      311.77     13.69 o 
  -3   6  21      319.02      289.50     13.06 o 
  -2   6  21       67.12       71.85      9.07 o 
  -1   6  21       77.26       93.09     10.73 o 
   0   6  21       31.00       63.71     19.81 o 
   1   6  21       12.96       17.90     10.97 o 
   2   6  21        1.63       17.78     10.95 o 
   3   6  21      422.50      434.72     26.21 o 
  -6   7  21      910.79     1000.79     37.83 o 
  -5   7  21       23.21       28.41      9.16 o 
  -4   7  21      292.21      265.76     13.07 o 
  -3   7  21       39.51       32.77      8.84 o 
  -2   7  21       96.57      105.73      9.73 o 
  -1   7  21      119.72      136.54     11.93 o 
   0   7  21      157.08      175.62     14.73 o 
   1   7  21       11.23       17.07     10.55 o 
   2   7  21      136.57      151.37     43.65 o 
   3   7  21       82.60      123.14     15.04 o 
  -5   8  21        4.16        0.00      8.61 o 
  -4   8  21       35.43       34.74     11.42 o 
  -3   8  21      742.45      765.34     20.01 o 
  -2   8  21      287.64      311.41     13.76 o 
  -1   8  21      107.10      106.54     12.04 o 
   0   8  21      140.71      157.73     12.85 o 
   1   8  21       31.14       39.63     11.96 o 
   2   8  21      108.97      112.47     18.94 o 
  -4   9  21        3.46       20.06      8.98 o 
  -3   9  21        1.65       24.24      9.07 o 
  -2   9  21        2.79       12.65      8.28 o 
  -1   9  21       49.25       64.28     10.86 o 
   0   9  21      408.84      438.38     18.13 o 
   1   9  21      344.59      451.78     27.50 o 
  -3  10  21      598.26      627.51     20.69 o 
  -2  10  21        8.18        8.69     10.07 o 
  -1  10  21       85.95       96.06     12.22 o 
  -6   0  22      434.74      417.85     24.33 o 
  -4   0  22      522.28      559.70     20.81 o 
  -2   0  22      464.49      448.97     18.53 o 
   0   0  22      163.91      184.39     24.20 o 
   2   0  22      541.35      424.57     34.31 o 
  -7   1  22       11.53        9.65      9.49 o 
  -6   1  22       74.01       52.70     10.34 o 
  -5   1  22        9.24       33.35      8.29 o 
  -4   1  22      441.86      427.81     14.76 o 
  -3   1  22        0.66        8.11      7.10 o 
  -2   1  22       88.50       86.40     10.59 o 
  -1   1  22       67.25       81.63     11.75 o 
   0   1  22      193.23      173.56     26.23 o 
   1   1  22       28.67       52.85     11.61 o 
   2   1  22      194.69      185.25     15.29 o 
   3   1  22        0.37        0.00     11.54 o 
  -7   2  22      126.20      128.24     14.27 o 
  -6   2  22       71.03       75.63      9.48 o 
  -5   2  22       59.31       57.80     10.98 o 
  -4   2  22      557.03      603.83     17.06 o 
  -3   2  22        9.14       29.18      7.94 o 
  -2   2  22       94.32       76.37      9.88 o 
  -1   2  22        0.03        1.17     11.06 o 
   0   2  22       72.84       62.28     11.38 o 
   1   2  22       18.62       30.83     11.93 o 
   2   2  22      572.62      603.48     23.79 o 
   3   2  22       26.45       28.76     12.21 o 
  -6   3  22       38.51       37.40      8.97 o 
  -5   3  22       38.15       34.34      8.52 o 
  -4   3  22      138.83      123.86     10.17 o 
  -3   3  22       25.93       21.44      8.08 o 
  -2   3  22      336.37      364.53     19.07 o 
  -1   3  22      214.06      228.19     11.94 o 
   0   3  22      128.35      149.72     12.71 o 
   1   3  22      123.62      127.18     13.96 o 
   2   3  22       15.67       27.98     12.15 o 
   3   3  22      125.66      167.38     15.39 o 
  -6   4  22       17.34        8.38      8.94 o 
  -5   4  22      690.59      720.09     21.27 o 
  -4   4  22        2.94       16.55      8.92 o 
  -3   4  22      343.01      331.43     12.38 o 
  -2   4  22       81.21       64.98      8.12 o 
  -1   4  22      335.94      334.12     17.03 o 
   0   4  22       45.43       63.71      9.83 o 
   1   4  22      488.37      544.24     22.46 o 
   2   4  22        6.84       15.44     11.77 o 
  -6   5  22       68.29       74.49     10.72 o 
  -5   5  22       53.49       60.33     10.91 o 
  -4   5  22       30.80       55.13      8.94 o 
  -3   5  22      297.16      298.33     11.97 o 
  -2   5  22       17.89        7.48      7.10 o 
  -1   5  22      335.85      392.60     16.35 o 
   0   5  22       35.75       48.71     11.62 o 
   1   5  22       53.41       26.21     15.46 o 
   2   5  22        0.13        0.00     11.24 o 
  -5   6  22      831.98      928.14     22.52 o 
  -4   6  22      128.51      111.76     10.95 o 
  -3   6  22      126.84      106.96     10.51 o 
  -2   6  22       10.31       21.31      8.38 o 
  -1   6  22       81.05      103.44     10.83 o 
   0   6  22        1.56        6.11     10.64 o 
   1   6  22       39.62       29.97     15.14 o 
  -4   7  22        0.49        7.70      8.48 o 
  -3   7  22      371.66      352.02     14.51 o 
  -2   7  22      172.01      238.04     14.78 o 
  -1   7  22       30.11       32.20     13.17 o 
   0   7  22      705.63      727.49     28.48 o 
   1   7  22        4.61        0.00     14.09 o 
  -3   8  22        6.20        7.97     16.01 o 
  -2   8  22        0.58        2.08      9.44 o 
  -1   8  22       30.08       26.51     13.17 o 
  -5   0  23       44.94       86.62     15.46 o 
  -3   0  23      268.48      280.01     16.42 o 
  -1   0  23      279.43      258.54     28.05 o 
   1   0  23     1065.56     1050.42     52.15 o 
  -5   1  23      314.72      340.11     16.13 o 
  -4   1  23        9.95       22.64      8.33 o 
  -3   1  23      558.75      533.86     16.42 o 
  -2   1  23       41.26       53.35      7.99 o 
  -1   1  23      155.08      181.03     13.61 o 
   0   1  23       47.84       72.44     28.78 o 
   1   1  23       16.93        4.88     13.45 o 
  -5   2  23       22.91       14.39      8.86 o 
  -4   2  23       59.94       69.40      9.75 o 
  -3   2  23      170.89      165.47     15.44 o 
  -2   2  23       10.65        0.00     10.91 o 
  -1   2  23      182.54      173.33     13.48 o 
   0   2  23       29.77       25.12     16.69 o 
   1   2  23      573.77      642.04     24.17 o 
  -5   3  23       32.03       30.24      8.73 o 
  -4   3  23      104.97       77.47      9.65 o 
  -3   3  23      223.31      231.03     16.97 o 
  -2   3  23      233.71      257.33     13.60 o 
  -1   3  23        0.64        0.48     12.27 o 
   0   3  23       67.84      112.57     19.78 o 
   1   3  23      161.09      197.17     36.47 o 
  -4   4  23      451.87      468.24     18.84 o 
  -3   4  23       43.47       56.85      8.87 o 
  -2   4  23      540.18      617.50     28.87 o 
  -1   4  23        1.83        0.00     17.55 o 
   0   4  23      255.39      226.90     34.36 o 
  -4   5  23      205.07      194.61     27.64 o 
  -3   5  23        1.14        0.00      7.81 o 
  -2   5  23      467.41      541.53     19.38 o 
  -1   5  23      112.34      124.65     13.54 o 
   0   5  23       86.29      107.51     17.89 o 
                                                 
